# Supplementary material for: 1-Furoyl-3-[3-(trifluoro­meth­yl)phen­yl]thio­urea
Source: Acta Crystallogr Sect E Struct Rep Online. 2009 Apr 10;65(Pt 5):o1012. doi: 10.1107/S1600536809013038 (PMC2977699; doi:10.1107/S1600536809013038)
Supplement: Supplementary file 1 [file e-65-o1012-sup1.cif]

##############################################################################
###                                                                        ###
###        Electronic paper (Acta Crystallographica Section E)             ###
###                                                                        ###
##############################################################################
#                                                                            #
# This CIF contains the data in a paper accepted for publication in Acta     #
# Crystallographica Section E. It conforms to the requirements of Notes      #
# for Authors for Section E, and has been peer reviewed under the auspices   #
# of the IUCr Commission on Journals.                                        #
#                                                                            #
# Full details of the Crystallographic Information File format               #
# are given in the paper "The Crystallographic Information File (CIF):       #
# a New Standard Archive File for Crystallography" by S. R. Hall, F. H.      #
# Allen and I. D. Brown [Acta Cryst. (1991), A47, 655-685].                  #
#                                                                            #
# The current version of the core CIF dictionary is obtainable from          #
# ftp://ftp.iucr.org/pub/cif_core.dic. The current version number is 2.4.    #
#                                                                            #
# Software is freely available for graphical display of the structure(s) in  #
# this CIF.  For information consult the CIF home page http://www.iucr.org/  #
# cif/home.html                                                              #
#                                                                            #
# This file may be used for bona fide research purposes within the           #
# scientific community so long as proper attribution is given to the journal # 
# article from which it was obtained.                                        #
#                                                                            #
##############################################################################
                                             
data_global
_audit_creation_method     'WinGX routine CIF_UPDATE'
_audit_conform_dict_name     cif_core.dic
_audit_conform_dict_version     2.3
_journal_date_recd_electronic     2009-03-06
_journal_date_accepted     2009-04-06
_journal_name_full     'Acta Crystallographica, Section E'
_journal_year     2009
_journal_volume     65
_journal_issue      5
_journal_page_first     o1012
_journal_page_last     o1012
_journal_paper_category     QO
_journal_coeditor_code     FJ2202
_publ_contact_author_name     'Est\'evez-Hern\'andez, O.'
_publ_contact_author_address
;
Laboratory of Molecular Ingeniery
Institute of Materials
University of Havana
Cuba
;
_publ_contact_author_email     osvaldo@imre.oc.uh.cu
_publ_contact_author_fax     '(537)7076660'
_publ_contact_author_phone     '(537)70570744'
_publ_section_title
;
1-Furoyl-3-[3-(trifluoromethyl)phenyl]thiourea
;
loop_
    _publ_author_name
    _publ_author_address
    'Theodoro, Jahyr E.'
;
Grupo de Cristalograf\'ia
Instituto de F\'isica de S\~ao Carlos
Universidade de S\~ao Paulo,
S\~ao Carlos,
Brazil
;
    'Est\'evez-Hern\'andez, O.'
;
Laboratory of Molecular Ingeniery
Institute of Materials
University of Havana
Cuba
;
    'Ellena, J.'
;
Grupo de Cristalograf\'ia
Instituto de F\'isica de S\~ao Carlos
Universidade de S\~ao Paulo,
S\~ao Carlos,
Brazil
;
    'Duque, J.'
;
Laboratory of Molecular Ingeniery
Institute of Materials
University of Havana
Cuba
;
    'Corr\^ea, Rodrigo S.'
;
Grupo de Cristalograf\'ia
Instituto de F\'isica de S\~ao Carlos
Universidade de S\~ao Paulo,
S\~ao Carlos,
Brazil
;
data_I
_audit_creation_method     'WinGX routine CIF_UPDATE'
_chemical_name_systematic
;
1-Furoyl-3-[3-(trifluoromethyl)phenyl]thiourea
;
_chemical_formula_moiety     'C13 H9 F3 N2 O2 S1'
_chemical_formula_sum     'C13 H9 F3 N2 O2 S1'
_chemical_formula_iupac     'C13 H9 F3 N2 O2 S1'
_chemical_formula_weight     314.29
_symmetry_cell_setting     triclinic
_symmetry_space_group_name_H-M     'P -1'
_symmetry_space_group_name_Hall     '-P 1'
loop_
    _symmetry_equiv_pos_as_xyz
    'x, y, z'
    '-x, -y, -z'
_cell_length_a     7.5540(14)
_cell_length_b     13.684(5)
_cell_length_c     14.210(3)
_cell_angle_alpha     86.124(13)
_cell_angle_beta     74.779(7)
_cell_angle_gamma     74.065(8)
_cell_volume     1362.9(6)
_cell_formula_units_Z     4
_cell_measurement_reflns_used     8001
_cell_measurement_theta_min     2.91
_cell_measurement_theta_max     26.733
_cell_measurement_temperature     294
_exptl_crystal_description     prism
_exptl_crystal_colour     colourless
_exptl_crystal_size_max     0.09
_exptl_crystal_size_mid     0.07
_exptl_crystal_size_min     0.03
_exptl_crystal_density_diffrn     1.532
_exptl_crystal_density_method     'not measured'
_exptl_crystal_F_000     640
_exptl_absorpt_coefficient_mu     0.278
_exptl_absorpt_correction_type     none
_diffrn_radiation_type     MoK\a
_diffrn_radiation_wavelength     0.71073
_diffrn_radiation_source     'fine-focus sealed tube Enraf Nonius FR590'
_diffrn_radiation_monochromator     'horizontally mounted graphite crystal'
_diffrn_measurement_device_type     'Enraf--Nonius KappaCCD'
_diffrn_measurement_device     '95mm CCD camera on \k-goniostat'
_diffrn_measurement_method     '\f scans and \w scans winth \k offsets'
_diffrn_reflns_number     9271
_diffrn_reflns_av_R_equivalents     0.035
_diffrn_reflns_theta_min     2.9
_diffrn_reflns_theta_max     25.35
_diffrn_reflns_theta_full     25.35
_diffrn_measured_fraction_theta_max     0.994
_diffrn_measured_fraction_theta_full     0.994
_diffrn_reflns_limit_h_min     -9
_diffrn_reflns_limit_h_max     9
_diffrn_reflns_limit_k_min     -16
_diffrn_reflns_limit_k_max     16
_diffrn_reflns_limit_l_min     -17
_diffrn_reflns_limit_l_max     17
_reflns_number_total     4953
_reflns_number_gt     2925
_reflns_threshold_expression     I>2\s(I)
_refine_ls_structure_factor_coef     Fsqd
_refine_ls_matrix_type     full
_refine_ls_R_factor_gt     0.0442
_refine_ls_wR_factor_ref     0.1233
_refine_ls_goodness_of_fit_ref     1.01
_refine_ls_restrained_S_all     1.01
_refine_ls_number_reflns     4953
_refine_ls_number_parameters     433
_refine_ls_number_restraints     0
_refine_ls_hydrogen_treatment     constr
_refine_ls_weighting_scheme     calc
_refine_ls_weighting_details
          'calc w=1/[\s^2^(Fo^2^)+(0.058P)^2^+0.0881P] where P=(Fo^2^+2Fc^2^)/3'
_refine_ls_shift/su_max     0
_refine_diff_density_max     0.137
_refine_diff_density_min     -0.239
_refine_ls_extinction_method     none
loop_
    _atom_type_symbol
    _atom_type_description
    _atom_type_scat_dispersion_real
    _atom_type_scat_dispersion_imag
    _atom_type_scat_source
    C C 0.0033 0.0016 'International Tables Vol C Tables 4.2.6.8 and 6.1.1.4'
    H H 0 0 'International Tables Vol C Tables 4.2.6.8 and 6.1.1.4'
    O O 0.0106 0.006 'International Tables Vol C Tables 4.2.6.8 and 6.1.1.4'
    N N 0.0061 0.0033 'International Tables Vol C Tables 4.2.6.8 and 6.1.1.4'
    S S 0.1246 0.1234 'International Tables Vol C Tables 4.2.6.8 and 6.1.1.4'
    F F 0.0171 0.0103 'International Tables Vol C Tables 4.2.6.8 and 6.1.1.4'
_computing_data_collection     'COLLECT (Nonius, 2000)'
_computing_cell_refinement     'SCALEPACK (Otwinowski & Minor, 1997)'
_computing_data_reduction     'DENZO and SCALEPACK (Otwinowski & Minor, 1997)'
_computing_structure_solution     'SHELXS97 (Sheldrick, 2008)'
_computing_structure_refinement     'SHELXL97 (Sheldrick, 2008)'
_computing_molecular_graphics
'ORTEP-3 for Windows (Farrugia, 1997) and Mercury (Macrae <i>et al.</i>,  2006)'
_computing_publication_material     'WinGX (Farrugia, 1999)'
loop_
    _atom_site_type_symbol
    _atom_site_label
    _atom_site_fract_x
    _atom_site_fract_y
    _atom_site_fract_z
    _atom_site_U_iso_or_equiv
    _atom_site_adp_type
    _atom_site_calc_flag
    _atom_site_refinement_flags
    _atom_site_occupancy
    _atom_site_disorder_assembly
    _atom_site_disorder_group
    C C1 0.3542(4) 0.0592(2) 0.38462(18) 0.0710(7) Uani d . 1 A 1
    C C2 0.1946(3) 0.02259(17) 0.55546(17) 0.0645(6) Uani d . 1 A 1
    C C3 0.4502(4) 0.01038(19) 0.29077(17) 0.0710(7) Uani d . 1 A 1
    C C4 0.5248(4) 0.0463(2) 0.2042(2) 0.0936(9) Uani d . 1 A 1
    H H4 0.5281 0.1131 0.1895 0.112 Uiso calc R 1 A 1
    C C5 0.5978(5) -0.0373(3) 0.1393(2) 0.1019(10) Uani d . 1 A 1
    H H5 0.6575 -0.036 0.0733 0.122 Uiso calc R 1 A 1
    C C6 0.5654(5) -0.1173(3) 0.1899(2) 0.1062(10) Uani d . 1 A 1
    H H6 0.5997 -0.1828 0.1647 0.127 Uiso calc R 1 A 1
    C C7 0.0783(3) 0.17521(17) 0.66537(17) 0.0655(6) Uani d . 1 A 1
    C C8 -0.0076(4) 0.13680(18) 0.75310(17) 0.0712(6) Uani d . 1 A 1
    H H8 -0.0151 0.0699 0.7569 0.085 Uiso calc R 1 A 1
    C C9 -0.0816(4) 0.19813(18) 0.83429(18) 0.0707(6) Uani d . 1 A 1
    C C10 -0.0735(4) 0.2979(2) 0.8295(2) 0.0869(8) Uani d . 1 A 1
    H H10 -0.1238 0.339 0.8849 0.104 Uiso calc R 1 A 1
    C C11 0.0087(4) 0.3353(2) 0.7432(2) 0.0930(9) Uani d . 1 A 1
    H H11 0.0132 0.4028 0.7395 0.112 Uiso calc R 1 A 1
    C C12 0.0852(4) 0.27506(19) 0.6615(2) 0.0782(7) Uani d . 1 A 1
    H H12 0.1422 0.3017 0.6031 0.094 Uiso calc R 1 A 1
    C C13 -0.1660(6) 0.1558(3) 0.9296(2) 0.0923(9) Uani d . 1 A 1
    O O1 0.3279(3) 0.15065(15) 0.39493(13) 0.0941(6) Uani d . 1 A 1
    O O2 0.4751(3) -0.09106(15) 0.28394(13) 0.0929(6) Uani d . 1 A 1
    N N1 0.2953(3) -0.00303(14) 0.45947(13) 0.0678(5) Uani d . 1 A 1
    H H1 0.3248 -0.0665 0.445 0.081 Uiso calc R 1 A 1
    N N2 0.1654(3) 0.11989(15) 0.57768(15) 0.0745(6) Uani d . 1 A 1
    H H2 0.2079 0.1556 0.5293 0.089 Uiso calc R 1 A 1
    S S1 0.12519(11) -0.06681(5) 0.62741(5) 0.0817(2) Uani d . 1 A 1
    F F2 -0.3379(18) 0.2058(8) 0.9735(10) 0.145(5) Uani d P 0.6 A 1
    F F1 -0.0713(15) 0.1517(11) 0.9950(9) 0.138(4) Uani d P 0.6 A 1
    F F3 -0.1806(18) 0.0624(6) 0.9246(6) 0.135(4) Uani d P 0.6 A 1
    F F11 -0.121(4) 0.1867(19) 1.0000(13) 0.206(11) Uani d P 0.4 B 2
    F F21 -0.356(3) 0.1899(16) 0.9474(15) 0.158(8) Uani d P 0.4 C 2
    F F31 -0.125(3) 0.0578(8) 0.9282(11) 0.161(7) Uani d P 0.4 D 2
    C C1A 0.0472(3) 0.6271(2) 0.62271(17) 0.0678(6) Uani d . 1 E 1
    C C2A 0.2779(3) 0.65003(18) 0.46698(16) 0.0631(6) Uani d . 1 E 1
    C C3A -0.0434(3) 0.67263(18) 0.71851(17) 0.0677(6) Uani d . 1 E 1
    C C4A -0.1499(4) 0.6405(2) 0.79957(19) 0.0834(8) Uani d . 1 E 1
    H H4A -0.1881 0.5808 0.8067 0.1 Uiso calc R 1 E 1
    C C5A -0.1920(4) 0.7148(2) 0.8713(2) 0.0939(9) Uani d . 1 E 1
    H H5A -0.2637 0.7136 0.9353 0.113 Uiso calc R 1 E 1
    C C6A -0.1105(4) 0.7871(2) 0.8307(2) 0.0924(9) Uani d . 1 E 1
    H H6A -0.1161 0.8454 0.8626 0.111 Uiso calc R 1 E 1
    C C7A 0.4030(3) 0.49953(18) 0.35601(16) 0.0629(6) Uani d . 1 E 1
    C C8A 0.4819(3) 0.54077(18) 0.26840(17) 0.0693(6) Uani d . 1 E 1
    H H8A 0.4581 0.6109 0.2612 0.083 Uiso calc R 1 E 1
    C C9A 0.5957(3) 0.47733(19) 0.19206(17) 0.0673(6) Uani d . 1 E 1
    C C10A 0.6284(4) 0.3734(2) 0.2009(2) 0.0793(7) Uani d . 1 E 1
    H H10A 0.7044 0.3309 0.149 0.095 Uiso calc R 1 E 1
    C C11A 0.5474(4) 0.3332(2) 0.2875(2) 0.0841(8) Uani d . 1 E 1
    H H11A 0.5688 0.2632 0.2941 0.101 Uiso calc R 1 E 1
    C C12A 0.4355(4) 0.39553(18) 0.36399(19) 0.0724(7) Uani d . 1 E 1
    H H12A 0.3807 0.3674 0.422 0.087 Uiso calc R 1 E 1
    C C13A 0.6833(5) 0.5235(3) 0.1000(2) 0.0856(8) Uani d . 1 E 1
    O O1A 0.0331(3) 0.54417(14) 0.60375(13) 0.0879(6) Uani d . 1 E 1
    O O2A -0.0178(2) 0.76400(13) 0.73597(12) 0.0789(5) Uani d . 1 E 1
    N N1A 0.1507(3) 0.68170(14) 0.55649(13) 0.0672(5) Uani d . 1 E 1
    H H1A 0.1345 0.7436 0.5726 0.081 Uiso calc R 1 E 1
    N N2A 0.2842(3) 0.55799(14) 0.43803(13) 0.0693(5) Uani d . 1 E 1
    H H2A 0.2028 0.5299 0.4754 0.083 Uiso calc R 1 E 1
    S S1A 0.40615(12) 0.72621(6) 0.40944(5) 0.0884(3) Uani d . 1 E 1
    F F2A 0.5546(12) 0.5748(9) 0.0533(6) 0.136(3) Uani d P 0.6 E 1
    F F3A 0.7983(13) 0.4580(9) 0.0347(7) 0.137(5) Uani d P 0.6 E 1
    F F1A 0.7723(19) 0.5875(10) 0.1111(4) 0.138(4) Uani d P 0.6 E 1
    F F2B 0.594(3) 0.6154(10) 0.0881(10) 0.157(6) Uani d P 0.4 F 2
    F F1B 0.8549(18) 0.5299(15) 0.1025(12) 0.171(8) Uani d P 0.4 G 2
    F F3B 0.710(4) 0.4729(16) 0.0251(10) 0.193(9) Uani d P 0.4 H 2
loop_
    _atom_site_aniso_label
    _atom_site_aniso_U_11
    _atom_site_aniso_U_22
    _atom_site_aniso_U_33
    _atom_site_aniso_U_12
    _atom_site_aniso_U_13
    _atom_site_aniso_U_23
    C1 0.0753(17) 0.0767(17) 0.0623(16) -0.0278(13) -0.0144(13) 0.0109(13)
    C2 0.0713(15) 0.0653(15) 0.0570(14) -0.0215(12) -0.0131(12) 0.0013(11)
    C3 0.0786(17) 0.0744(17) 0.0596(15) -0.0261(13) -0.0130(13) 0.0086(12)
    C4 0.103(2) 0.098(2) 0.0745(19) -0.0383(17) -0.0082(16) 0.0213(17)
    C5 0.107(2) 0.133(3) 0.0561(17) -0.032(2) -0.0066(16) 0.0116(19)
    C6 0.128(3) 0.109(2) 0.0667(19) -0.027(2) -0.0025(18) -0.0139(18)
    C7 0.0716(16) 0.0600(14) 0.0641(15) -0.0196(12) -0.0131(12) -0.0012(11)
    C8 0.0893(18) 0.0601(14) 0.0639(15) -0.0234(13) -0.0149(13) -0.0012(12)
    C9 0.0757(17) 0.0664(16) 0.0665(16) -0.0149(12) -0.0150(13) -0.0047(12)
    C10 0.098(2) 0.0719(18) 0.082(2) -0.0179(15) -0.0083(16) -0.0175(14)
    C11 0.114(2) 0.0604(16) 0.098(2) -0.0283(15) -0.0061(18) -0.0100(15)
    C12 0.0861(19) 0.0638(16) 0.0819(18) -0.0268(13) -0.0108(14) 0.0053(13)
    C13 0.109(3) 0.089(2) 0.068(2) -0.020(2) -0.008(2) -0.0094(17)
    O1 0.1232(16) 0.0742(12) 0.0787(13) -0.0397(11) -0.0029(11) 0.0077(9)
    O2 0.1157(16) 0.0851(13) 0.0658(12) -0.0288(11) -0.0009(10) 0.0022(9)
    N1 0.0818(14) 0.0638(12) 0.0560(12) -0.0253(10) -0.0094(10) 0.0037(9)
    N2 0.0982(16) 0.0621(12) 0.0620(13) -0.0322(11) -0.0071(11) 0.0015(10)
    S1 0.1117(6) 0.0647(4) 0.0625(4) -0.0339(4) -0.0004(4) -0.0005(3)
    F2 0.136(8) 0.138(5) 0.089(5) 0.021(5) 0.031(4) 0.016(4)
    F1 0.163(4) 0.182(10) 0.086(5) -0.060(4) -0.054(3) 0.026(5)
    F3 0.207(8) 0.123(7) 0.074(3) -0.091(6) 0.020(3) -0.015(3)
    F11 0.41(3) 0.196(16) 0.067(6) -0.151(18) -0.075(12) 0.003(7)
    F21 0.113(8) 0.227(14) 0.118(12) -0.063(8) 0.011(7) 0.006(8)
    F31 0.217(12) 0.073(7) 0.106(8) 0.011(6) 0.045(6) 0.038(5)
    C1A 0.0672(16) 0.0751(16) 0.0594(14) -0.0291(13) -0.0031(12) 0.0023(12)
    C2A 0.0668(15) 0.0703(15) 0.0507(13) -0.0261(12) -0.0040(11) -0.0008(11)
    C3A 0.0679(16) 0.0687(15) 0.0607(15) -0.0226(12) -0.0024(12) 0.0025(12)
    C4A 0.0832(19) 0.0805(17) 0.0715(17) -0.0252(14) 0.0075(14) 0.0086(14)
    C5A 0.103(2) 0.094(2) 0.0589(16) -0.0181(17) 0.0139(15) 0.0060(15)
    C6A 0.110(2) 0.091(2) 0.0592(17) -0.0194(17) 0.0034(15) -0.0131(14)
    C7A 0.0622(14) 0.0672(15) 0.0573(14) -0.0245(11) -0.0042(11) -0.0004(11)
    C8A 0.0800(17) 0.0635(15) 0.0594(14) -0.0247(13) -0.0023(12) -0.0035(11)
    C9A 0.0635(15) 0.0742(16) 0.0630(15) -0.0253(12) -0.0045(12) -0.0073(12)
    C10A 0.0750(18) 0.0735(17) 0.0778(18) -0.0154(14) -0.0004(14) -0.0146(14)
    C11A 0.0845(19) 0.0595(15) 0.101(2) -0.0181(14) -0.0119(16) -0.0042(15)
    C12A 0.0759(17) 0.0647(16) 0.0743(17) -0.0261(13) -0.0091(13) 0.0072(13)
    C13A 0.091(2) 0.095(2) 0.0635(19) -0.031(2) 0.0036(17) -0.0125(17)
    O1A 0.1020(14) 0.0825(12) 0.0745(12) -0.0487(11) 0.0130(10) -0.0082(9)
    O2A 0.0917(13) 0.0776(11) 0.0596(10) -0.0294(9) 0.0022(9) -0.0031(8)
    N1A 0.0781(13) 0.0646(12) 0.0553(11) -0.0304(10) 0.0014(10) -0.0011(9)
    N2A 0.0778(13) 0.0687(13) 0.0573(12) -0.0334(10) 0.0050(10) -0.0022(10)
    S1A 0.1139(6) 0.0870(5) 0.0643(4) -0.0586(4) 0.0135(4) -0.0097(3)
    F2A 0.133(4) 0.177(9) 0.094(4) -0.046(6) -0.026(4) 0.039(5)
    F3A 0.149(5) 0.118(4) 0.096(6) -0.033(4) 0.059(5) -0.031(4)
    F1A 0.197(9) 0.189(8) 0.072(2) -0.150(7) -0.003(5) -0.005(4)
    F2B 0.178(14) 0.104(6) 0.094(7) 0.020(7) 0.056(7) 0.040(5)
    F1B 0.106(6) 0.248(17) 0.164(11) -0.091(8) -0.016(5) 0.084(11)
    F3B 0.35(2) 0.20(2) 0.059(5) -0.14(2) -0.011(11) -0.030(7)
_geom_special_details
;
All e.s.d.'s (except the e.s.d. in the dihedral angle between two l.s. planes)
are estimated using the full covariance matrix. The cell e.s.d.'s are taken
into account individually in the estimation of e.s.d.'s in distances, angles
and torsion angles; correlations between e.s.d.'s in cell parameters are only
used when they are defined by crystal symmetry. An approximate (isotropic)
treatment of cell e.s.d.'s is used for estimating e.s.d.'s involving l.s.
planes.
;
loop_
    _geom_bond_atom_site_label_1
    _geom_bond_atom_site_label_2
    _geom_bond_site_symmetry_2
    _geom_bond_distance
    _geom_bond_publ_flag
    C1 O1 . 1.224(3) ?
    C1 N1 . 1.376(3) ?
    C1 C3 . 1.448(3) ?
    C2 N2 . 1.334(3) ?
    C2 N1 . 1.391(3) ?
    C2 S1 . 1.649(2) ?
    C3 C4 . 1.333(3) ?
    C3 O2 . 1.355(3) ?
    C4 C5 . 1.412(4) ?
    C4 H4 . 0.93 ?
    C5 C6 . 1.312(4) ?
    C5 H5 . 0.93 ?
    C6 O2 . 1.354(3) ?
    C6 H6 . 0.93 ?
    C7 C12 . 1.379(3) ?
    C7 C8 . 1.388(3) ?
    C7 N2 . 1.408(3) ?
    C8 C9 . 1.372(3) ?
    C8 H8 . 0.93 ?
    C9 C10 . 1.380(4) ?
    C9 C13 . 1.490(4) ?
    C10 C11 . 1.357(4) ?
    C10 H10 . 0.93 ?
    C11 C12 . 1.371(4) ?
    C11 H11 . 0.93 ?
    C12 H12 . 0.93 ?
    C13 F2 . 1.299(12) ?
    C13 F1 . 1.303(11) ?
    C13 F3 . 1.322(8) ?
    N1 H1 . 0.86 ?
    N2 H2 . 0.86 ?
    C1A O1A . 1.223(3) ?
    C1A N1A . 1.376(3) ?
    C1A C3A . 1.449(3) ?
    C2A N2A . 1.336(3) ?
    C2A N1A . 1.390(3) ?
    C2A S1A . 1.648(2) ?
    C3A C4A . 1.344(3) ?
    C3A O2A . 1.365(3) ?
    C4A C5A . 1.401(4) ?
    C4A H4A . 0.93 ?
    C5A C6A . 1.328(4) ?
    C5A H5A . 0.93 ?
    C6A O2A . 1.357(3) ?
    C6A H6A . 0.93 ?
    C7A C12A . 1.378(3) ?
    C7A C8A . 1.387(3) ?
    C7A N2A . 1.409(3) ?
    C8A C9A . 1.377(3) ?
    C8A H8A . 0.93 ?
    C9A C10A . 1.379(3) ?
    C9A C13A . 1.487(4) ?
    C10A C11A . 1.374(4) ?
    C10A H10A . 0.93 ?
    C11A C12A . 1.368(4) ?
    C11A H11A . 0.93 ?
    C12A H12A . 0.93 ?
    C13A F1A . 1.281(7) ?
    C13A F3A . 1.296(9) ?
    C13A F2A . 1.335(8) ?
    N1A H1A . 0.86 ?
    N2A H2A . 0.86 ?
loop_
    _geom_angle_atom_site_label_1
    _geom_angle_atom_site_label_2
    _geom_angle_atom_site_label_3
    _geom_angle_site_symmetry_1
    _geom_angle_site_symmetry_3
    _geom_angle
    _geom_angle_publ_flag
    O1 C1 N1 . . 123.1(2) ?
    O1 C1 C3 . . 121.0(2) ?
    N1 C1 C3 . . 116.0(2) ?
    N2 C2 N1 . . 114.0(2) ?
    N2 C2 S1 . . 127.68(18) ?
    N1 C2 S1 . . 118.35(17) ?
    C4 C3 O2 . . 109.7(2) ?
    C4 C3 C1 . . 132.1(3) ?
    O2 C3 C1 . . 118.2(2) ?
    C3 C4 C5 . . 106.4(3) ?
    C3 C4 H4 . . 126.8 ?
    C5 C4 H4 . . 126.8 ?
    C6 C5 C4 . . 107.0(3) ?
    C6 C5 H5 . . 126.5 ?
    C4 C5 H5 . . 126.5 ?
    C5 C6 O2 . . 110.4(3) ?
    C5 C6 H6 . . 124.8 ?
    O2 C6 H6 . . 124.8 ?
    C12 C7 C8 . . 119.0(2) ?
    C12 C7 N2 . . 115.4(2) ?
    C8 C7 N2 . . 125.5(2) ?
    C9 C8 C7 . . 119.6(2) ?
    C9 C8 H8 . . 120.2 ?
    C7 C8 H8 . . 120.2 ?
    C8 C9 C10 . . 120.8(2) ?
    C8 C9 C13 . . 119.8(2) ?
    C10 C9 C13 . . 119.4(3) ?
    C11 C10 C9 . . 119.2(3) ?
    C11 C10 H10 . . 120.4 ?
    C9 C10 H10 . . 120.4 ?
    C10 C11 C12 . . 120.9(3) ?
    C10 C11 H11 . . 119.6 ?
    C12 C11 H11 . . 119.6 ?
    C11 C12 C7 . . 120.4(3) ?
    C11 C12 H12 . . 119.8 ?
    C7 C12 H12 . . 119.8 ?
    F2 C13 F1 . . 103.4(9) ?
    F2 C13 F3 . . 103.2(9) ?
    F1 C13 F3 . . 104.9(8) ?
    F2 C13 C9 . . 115.6(5) ?
    F1 C13 C9 . . 114.0(6) ?
    F3 C13 C9 . . 114.4(5) ?
    C6 O2 C3 . . 106.6(2) ?
    C1 N1 C2 . . 128.9(2) ?
    C1 N1 H1 . . 115.6 ?
    C2 N1 H1 . . 115.6 ?
    C2 N2 C7 . . 132.2(2) ?
    C2 N2 H2 . . 113.9 ?
    C7 N2 H2 . . 113.9 ?
    O1A C1A N1A . . 122.9(2) ?
    O1A C1A C3A . . 120.9(2) ?
    N1A C1A C3A . . 116.2(2) ?
    N2A C2A N1A . . 114.75(19) ?
    N2A C2A S1A . . 127.02(17) ?
    N1A C2A S1A . . 118.22(18) ?
    C4A C3A O2A . . 109.9(2) ?
    C4A C3A C1A . . 132.0(2) ?
    O2A C3A C1A . . 118.1(2) ?
    C3A C4A C5A . . 106.5(2) ?
    C3A C4A H4A . . 126.8 ?
    C5A C4A H4A . . 126.8 ?
    C6A C5A C4A . . 107.2(2) ?
    C6A C5A H5A . . 126.4 ?
    C4A C5A H5A . . 126.4 ?
    C5A C6A O2A . . 110.5(3) ?
    C5A C6A H6A . . 124.8 ?
    O2A C6A H6A . . 124.8 ?
    C12A C7A C8A . . 119.2(2) ?
    C12A C7A N2A . . 116.9(2) ?
    C8A C7A N2A . . 123.9(2) ?
    C9A C8A C7A . . 119.7(2) ?
    C9A C8A H8A . . 120.2 ?
    C7A C8A H8A . . 120.2 ?
    C8A C9A C10A . . 120.8(2) ?
    C8A C9A C13A . . 118.5(2) ?
    C10A C9A C13A . . 120.7(2) ?
    C11A C10A C9A . . 119.2(2) ?
    C11A C10A H10A . . 120.4 ?
    C9A C10A H10A . . 120.4 ?
    C12A C11A C10A . . 120.5(2) ?
    C12A C11A H11A . . 119.7 ?
    C10A C11A H11A . . 119.7 ?
    C11A C12A C7A . . 120.7(2) ?
    C11A C12A H12A . . 119.6 ?
    C7A C12A H12A . . 119.6 ?
    F1A C13A F3A . . 107.4(7) ?
    F1A C13A F2A . . 104.8(6) ?
    F3A C13A F2A . . 102.3(6) ?
    F1A C13A C9A . . 114.6(4) ?
    F3A C13A C9A . . 114.2(6) ?
    F2A C13A C9A . . 112.4(4) ?
    C6A O2A C3A . . 106.0(2) ?
    C1A N1A C2A . . 128.6(2) ?
    C1A N1A H1A . . 115.7 ?
    C2A N1A H1A . . 115.7 ?
    C2A N2A C7A . . 130.37(19) ?
    C2A N2A H2A . . 114.8 ?
    C7A N2A H2A . . 114.8 ?
loop_
    _geom_torsion_atom_site_label_1
    _geom_torsion_atom_site_label_2
    _geom_torsion_atom_site_label_3
    _geom_torsion_atom_site_label_4
    _geom_torsion_site_symmetry_1
    _geom_torsion_site_symmetry_2
    _geom_torsion_site_symmetry_3
    _geom_torsion_site_symmetry_4
    _geom_torsion
    _geom_torsion_publ_flag
    O1 C1 C3 C4 . . . . 0.4(5) ?
    N1 C1 C3 C4 . . . . -179.9(3) ?
    O1 C1 C3 O2 . . . . 180.0(2) ?
    N1 C1 C3 O2 . . . . -0.3(3) ?
    O2 C3 C4 C5 . . . . 0.9(3) ?
    C1 C3 C4 C5 . . . . -179.4(3) ?
    C3 C4 C5 C6 . . . . -0.7(4) ?
    C4 C5 C6 O2 . . . . 0.2(4) ?
    C12 C7 C8 C9 . . . . -0.8(4) ?
    N2 C7 C8 C9 . . . . 177.7(2) ?
    C7 C8 C9 C10 . . . . 0.7(4) ?
    C7 C8 C9 C13 . . . . -177.2(3) ?
    C8 C9 C10 C11 . . . . 0.1(4) ?
    C13 C9 C10 C11 . . . . 178.0(3) ?
    C9 C10 C11 C12 . . . . -0.8(5) ?
    C10 C11 C12 C7 . . . . 0.7(5) ?
    C8 C7 C12 C11 . . . . 0.1(4) ?
    N2 C7 C12 C11 . . . . -178.5(3) ?
    C8 C9 C13 F2 . . . . -126.8(9) ?
    C10 C9 C13 F2 . . . . 55.2(10) ?
    C8 C9 C13 F1 . . . . 113.5(7) ?
    C10 C9 C13 F1 . . . . -64.4(8) ?
    C8 C9 C13 F3 . . . . -7.2(7) ?
    C10 C9 C13 F3 . . . . 174.9(6) ?
    C5 C6 O2 C3 . . . . 0.4(4) ?
    C4 C3 O2 C6 . . . . -0.8(3) ?
    C1 C3 O2 C6 . . . . 179.4(2) ?
    O1 C1 N1 C2 . . . . 2.3(4) ?
    C3 C1 N1 C2 . . . . -177.4(2) ?
    N2 C2 N1 C1 . . . . -5.4(4) ?
    S1 C2 N1 C1 . . . . 174.32(19) ?
    N1 C2 N2 C7 . . . . -177.3(2) ?
    S1 C2 N2 C7 . . . . 3.0(4) ?
    C12 C7 N2 C2 . . . . 176.1(3) ?
    C8 C7 N2 C2 . . . . -2.4(4) ?
    O1A C1A C3A C4A . . . . 0.3(5) ?
    N1A C1A C3A C4A . . . . -178.7(3) ?
    O1A C1A C3A O2A . . . . 178.2(2) ?
    N1A C1A C3A O2A . . . . -0.8(3) ?
    O2A C3A C4A C5A . . . . -0.4(3) ?
    C1A C3A C4A C5A . . . . 177.6(3) ?
    C3A C4A C5A C6A . . . . 0.1(4) ?
    C4A C5A C6A O2A . . . . 0.2(4) ?
    C12A C7A C8A C9A . . . . -1.9(4) ?
    N2A C7A C8A C9A . . . . -179.7(2) ?
    C7A C8A C9A C10A . . . . 1.6(4) ?
    C7A C8A C9A C13A . . . . -178.1(3) ?
    C8A C9A C10A C11A . . . . -0.6(4) ?
    C13A C9A C10A C11A . . . . 179.1(3) ?
    C9A C10A C11A C12A . . . . 0.1(4) ?
    C10A C11A C12A C7A . . . . -0.5(4) ?
    C8A C7A C12A C11A . . . . 1.4(4) ?
    N2A C7A C12A C11A . . . . 179.3(2) ?
    C8A C9A C13A F1A . . . . 51.0(9) ?
    C10A C9A C13A F1A . . . . -128.7(9) ?
    C8A C9A C13A F3A . . . . 175.5(6) ?
    C10A C9A C13A F3A . . . . -4.2(7) ?
    C8A C9A C13A F2A . . . . -68.5(7) ?
    C10A C9A C13A F2A . . . . 111.8(7) ?
    C5A C6A O2A C3A . . . . -0.4(3) ?
    C4A C3A O2A C6A . . . . 0.5(3) ?
    C1A C3A O2A C6A . . . . -177.8(2) ?
    O1A C1A N1A C2A . . . . -11.4(4) ?
    C3A C1A N1A C2A . . . . 167.5(2) ?
    N2A C2A N1A C1A . . . . 7.6(4) ?
    S1A C2A N1A C1A . . . . -171.20(19) ?
    N1A C2A N2A C7A . . . . -175.4(2) ?
    S1A C2A N2A C7A . . . . 3.3(4) ?
    C12A C7A N2A C2A . . . . 153.4(2) ?
    C8A C7A N2A C2A . . . . -28.8(4) ?
loop_
    _geom_hbond_atom_site_label_D
    _geom_hbond_atom_site_label_H
    _geom_hbond_atom_site_label_A
    _geom_hbond_site_symmetry_A
    _geom_hbond_distance_DH
    _geom_hbond_distance_HA
    _geom_hbond_distance_DA
    _geom_hbond_angle_DHA
    _geom_hbond_publ_flag
    N1 H1 S1A 1_545 0.86 2.78 3.643(2) 176 y
    N1 H1 O2 . 0.86 2.27 2.692(3) 110 y
    N1A H1A S1 1_565 0.86 2.74 3.592(2) 173 y
    N1A H1A O2A . 0.86 2.30 2.700(3) 108 y
    N2 H2 O1 . 0.86 1.88 2.625(3) 144 y
    N2A H2A O1A . 0.86 1.92 2.640(3) 140 y
