# Supplementary material for: 1-Furoyl-3-[3-(trifluoro­meth­yl)phen­yl]thio­urea
Source: Acta Crystallogr Sect E Struct Rep Online. 2009 Apr 10;65(Pt 5):o1012. doi: 10.1107/S1600536809013038 (PMC2977699; doi:10.1107/S1600536809013038)
Supplement: Supplementary file 2 [file e-65-o1012-Isup2.hkl]

#
# h,k,l, Fc-squared, Fo-squared, sigma(Fo-squared) and status flag
#
data_I
_shelx_title ' 2k in P -1'
_shelx_refln_list_code          4
_shelx_F_calc_maximum       84.98
_exptl_crystal_F_000       640.00
_reflns_d_resolution_high  0.8299
 
loop_
 _symmetry_equiv_pos_as_xyz
 'x, y, z'
 '-x, -y, -z'
 
_cell_length_a     7.5540
_cell_length_b    13.6840
_cell_length_c    14.2100
_cell_angle_alpha  86.124
_cell_angle_beta   74.779
_cell_angle_gamma  74.065
 
_shelx_F_squared_multiplier     1.000
 
loop_
 _refln_index_h
 _refln_index_k
 _refln_index_l
 _refln_F_squared_calc
 _refln_F_squared_meas
 _refln_F_squared_sigma
 _refln_observed_status
   2   0   0     2996.66     2855.93     87.86 o
   3   0   0       32.81       34.74      3.77 o
   4   0   0      385.05      401.68     11.25 o
   5   0   0       14.42       15.44      2.37 o
   6   0   0        0.02        0.78      1.89 o
   7   0   0       18.20       21.46      2.25 o
   8   0   0        2.05       -2.09      2.09 o
  -8   1   0        0.48        5.29      2.12 o
  -7   1   0        0.00        0.21      2.12 o
  -6   1   0       42.14       36.13      2.60 o
  -5   1   0       67.19       69.62      3.30 o
  -4   1   0       77.14       76.24      7.48 o
  -3   1   0     1135.44     1061.62     21.36 o
  -2   1   0      171.68      157.81      4.24 o
  -1   1   0      100.18       95.00      3.59 o
   1   1   0     1782.69      273.16    766.18 o
   2   1   0      421.22      410.20     10.74 o
   3   1   0       20.42       28.29      2.59 o
   4   1   0      212.65      214.98      5.51 o
   5   1   0       96.26      102.70      4.64 o
   6   1   0        8.09        8.29      2.07 o
   7   1   0       21.69       25.09      2.45 o
   8   1   0        2.20        2.30      2.43 o
  -8   2   0        0.47       -1.22      4.10 o
  -7   2   0        2.51        1.12      3.47 o
  -6   2   0       24.71       23.58      5.09 o
  -5   2   0        0.11        0.00      2.13 o
  -4   2   0      149.66      146.75      4.04 o
  -3   2   0      571.29      557.41     16.24 o
  -2   2   0     2965.76     2841.53     52.25 o
  -1   2   0     3576.87     3328.39     81.10 o
   2   2   0      284.90      307.16      6.62 o
   3   2   0      221.25      203.40      5.64 o
   4   2   0        0.79        1.37      2.16 o
   5   2   0       33.35       34.83      2.62 o
   6   2   0        0.13       -2.16      2.16 o
   7   2   0        6.64        1.87      2.22 o
   8   2   0        0.82        1.77      2.26 o
  -7   3   0        1.57       -1.05      2.19 o
  -6   3   0        2.89        1.66      2.54 o
  -5   3   0        4.79        5.31      1.96 o
  -4   3   0       95.04      100.40      3.65 o
  -3   3   0       45.36       44.32      2.33 o
  -2   3   0     2342.68     2278.15     46.85 o
  -1   3   0      142.57      147.55      3.88 o
   0   3   0      115.21      121.69      4.30 o
   1   3   0      119.43      127.80      3.20 o
   2   3   0     5108.99     4829.12     75.68 o
   3   3   0      577.61      583.84     11.29 o
   4   3   0      591.28      609.51     13.79 o
   5   3   0       72.30       75.76      4.27 o
   6   3   0       22.42       17.96      2.76 o
   7   3   0       14.32       13.13      2.41 o
   8   3   0        0.73        6.22      2.50 o
  -7   4   0        0.62        5.88      3.95 o
  -6   4   0       13.10       16.82      2.45 o
  -5   4   0        5.69        4.76      2.06 o
  -4   4   0       12.93       11.24      1.80 o
  -3   4   0       80.26       70.98      3.02 o
  -2   4   0      255.99      250.23     10.08 o
  -1   4   0      608.49      616.57     11.67 o
   0   4   0       41.49       44.60      1.71 o
   1   4   0       30.83       30.20      1.52 o
   2   4   0       94.33       87.92      2.40 o
   3   4   0      962.43      885.26     16.12 o
   4   4   0      537.23      527.07     11.17 o
   5   4   0        7.96       14.23      6.59 o
   6   4   0      376.54      388.38     12.08 o
   7   4   0        6.26        5.16      3.05 o
   8   4   0        0.42       -1.15      2.78 o
  -7   5   0        0.07        0.83      4.26 o
  -6   5   0        2.13        3.91      2.92 o
  -5   5   0        8.42        3.19      4.84 o
  -4   5   0       23.27       31.26      2.97 o
  -3   5   0       12.81       12.19      2.24 o
  -2   5   0      171.16      154.48      4.98 o
  -1   5   0      473.23      482.52     10.78 o
   0   5   0      535.00      539.35      9.60 o
   1   5   0      533.92      505.69      9.36 o
   2   5   0      116.12      110.11      2.84 o
   3   5   0      965.16      969.64     17.62 o
   4   5   0       63.10       61.91      2.99 o
   5   5   0       41.34       29.88     13.32 o
   6   5   0       26.33       24.38      4.03 o
   7   5   0       28.05       30.19      8.70 o
   8   5   0        0.04        0.59      3.26 o
  -7   6   0        0.08        1.03      4.89 o
  -6   6   0        0.08       -3.20      3.20 o
  -5   6   0       11.80       12.79      3.59 o
  -4   6   0       24.41       20.71      4.18 o
  -3   6   0      168.17      179.05      5.80 o
  -2   6   0      296.38      290.93      8.76 o
  -1   6   0       27.38       32.75      2.01 o
   0   6   0      165.31      201.82      4.54 o
   1   6   0      122.85      128.24      3.19 o
   2   6   0      143.78      160.28      4.12 o
   3   6   0       42.45       43.73      2.43 o
   4   6   0      152.86      152.90      4.34 o
   5   6   0      193.26      173.10      6.24 o
   6   6   0        3.07        0.28      3.40 o
   7   6   0        2.99       -0.13      4.80 o
   8   6   0       26.76       25.06      3.87 o
  -6   7   0        9.18        5.60      3.28 o
  -5   7   0        1.08        2.76      3.16 o
  -4   7   0      110.60      117.46      5.84 o
  -3   7   0        6.16        4.14      2.21 o
  -2   7   0      222.92      228.69      6.99 o
  -1   7   0      474.89      460.56     24.12 o
   0   7   0       18.76       19.42      1.61 o
   1   7   0       63.76       90.29      2.85 o
   2   7   0      140.20      131.76      3.94 o
   3   7   0       18.86       22.47      1.57 o
   4   7   0       26.31       22.74      2.90 o
   5   7   0      126.04      141.98      9.35 o
   6   7   0      101.92       98.39      4.37 o
   7   7   0        3.39        7.63      2.77 o
   8   7   0        8.36        8.05      2.94 o
  -6   8   0        0.51       10.54      4.93 o
  -5   8   0       51.65       51.55      5.33 o
  -4   8   0        0.10        0.83      2.09 o
  -3   8   0       46.66       45.23      2.76 o
  -2   8   0        9.10        9.04      2.41 o
  -1   8   0       22.22       22.18      3.43 o
   0   8   0       99.96       95.85      4.09 o
   1   8   0     1727.01     1830.18     26.63 o
   2   8   0       32.81       32.15      2.29 o
   3   8   0      543.39      549.60      9.81 o
   4   8   0       29.54       34.32      2.36 o
   5   8   0       55.98       58.95      3.18 o
   6   8   0        0.33        0.47      2.68 o
   7   8   0        1.64        3.40      3.91 o
   8   8   0        1.86        0.55      3.59 o
  -5   9   0        9.75        9.83      3.28 o
  -4   9   0       79.89       89.71      4.82 o
  -3   9   0        7.78        8.60      2.25 o
  -2   9   0       41.76       51.31      3.12 o
  -1   9   0      120.26      112.18      4.35 o
   0   9   0       82.51       87.64      6.59 o
   1   9   0        1.58        0.24      1.88 o
   2   9   0      149.63      151.06      4.35 o
   3   9   0        0.00        2.25      2.10 o
   4   9   0      810.11      861.90     17.74 o
   5   9   0       34.47       33.64      2.69 o
   6   9   0      259.43      282.27      8.03 o
   7   9   0        2.32       13.41     15.47 o
   8   9   0        0.29        1.29      5.72 o
  -5  10   0        0.04        0.91      4.30 o
  -4  10   0       14.63       14.72      2.88 o
  -3  10   0       16.18       14.09      2.64 o
  -2  10   0        6.04        9.08      2.33 o
  -1  10   0        0.23       -2.09      2.09 o
   0  10   0      115.45      128.53      4.09 o
   1  10   0      545.90      609.79     11.86 o
   2  10   0        2.08       -0.08      2.35 o
   3  10   0      579.45      600.37     10.95 o
   4  10   0       62.69       64.20      3.24 o
   5  10   0        3.84        6.90      4.36 o
   6  10   0      164.38      151.23      5.26 o
   7  10   0        0.19       -2.63      2.63 o
   8  10   0       31.96       33.56      5.72 o
  -4  11   0       13.00       16.97      2.80 o
  -3  11   0        1.33       -0.08      2.33 o
  -2  11   0       12.46       10.22      2.57 o
  -1  11   0        7.48        7.93     11.37 o
   0  11   0       33.01       34.57      2.80 o
   1  11   0      273.85      310.86     11.01 o
   2  11   0      101.51      107.14      6.12 o
   3  11   0        7.11        9.29      2.52 o
   4  11   0       80.80       81.53      4.91 o
   5  11   0        0.49        0.69      1.70 o
   6  11   0        8.19        8.38      2.53 o
   7  11   0        0.13        0.59      6.51 o
  -4  12   0        1.17       -1.14      3.71 o
  -3  12   0        3.99        0.39      2.57 o
  -2  12   0       94.72       93.31      4.82 o
  -1  12   0        0.79        3.92      2.38 o
   0  12   0        3.71        1.55      8.74 o
   1  12   0        8.71        6.00      2.63 o
   2  12   0      488.37      512.91     11.29 o
   3  12   0        3.41       -0.73      2.75 o
   4  12   0       45.92       48.82      9.57 o
   5  12   0       19.62       18.43      4.58 o
   6  12   0        2.74        1.67      2.30 o
   7  12   0        1.75        2.34      3.05 o
  -3  13   0        2.78       -4.97      4.97 o
  -2  13   0        5.03        3.63      2.25 o
  -1  13   0       28.36       30.04      3.20 o
   0  13   0       10.80        3.80      2.19 o
   1  13   0        0.18       -1.57      2.67 o
   2  13   0       13.80       12.57      2.88 o
   3  13   0       18.90       17.16      3.41 o
   4  13   0        0.83       -0.68      2.78 o
   5  13   0      128.68      136.49      5.97 o
   6  13   0       27.85       24.44      5.53 o
   7  13   0        0.05        1.81      2.61 o
  -2  14   0        5.95        7.42      4.54 o
  -1  14   0        3.40        5.88      2.80 o
   0  14   0       17.01       16.42      2.01 o
   1  14   0        0.66        0.67      2.68 o
   2  14   0        3.69        5.74      3.32 o
   3  14   0        6.35       -0.28      2.82 o
   4  14   0        0.49        2.60      5.13 o
   5  14   0        1.59       -3.12      3.75 o
   6  14   0        1.21        2.23      5.35 o
  -1  15   0        1.59        7.14      9.59 o
   0  15   0       40.99       32.52      4.26 o
   1  15   0        0.02        1.33      6.24 o
   2  15   0        0.01        6.36      3.90 o
   3  15   0        0.24        0.68      3.85 o
   4  15   0       22.68       28.15      4.02 o
   5  15   0        0.78        4.39      4.21 o
   1  16   0       25.19       25.31     12.16 o
   2  16   0        0.09       -1.79      4.11 o
   3  16   0        1.20        1.73      4.26 o
   4  16   0       11.73        4.12      5.13 o
  -3 -16   1       14.42       11.64      4.93 o
  -2 -16   1        1.98        4.54      8.72 o
  -1 -16   1       16.60       14.29      4.20 o
  -5 -15   1        0.07       -2.02      3.68 o
  -4 -15   1       19.01       21.97      4.35 o
  -3 -15   1        2.36        2.32      3.36 o
  -2 -15   1       24.08       26.58      5.23 o
  -1 -15   1        4.62        1.95      3.21 o
   0 -15   1       12.37        9.31      4.26 o
   1 -15   1        0.19        0.12      6.55 o
  -6 -14   1       12.36       20.44      9.35 o
  -5 -14   1       34.07       40.03      4.89 o
  -4 -14   1        3.26        1.71      6.02 o
  -3 -14   1       13.49       14.94      3.06 o
  -2 -14   1        5.21        4.33      4.76 o
  -1 -14   1       92.49       80.50     13.44 o
   0 -14   1        0.57       -1.38      1.38 o
   1 -14   1        4.59        6.24      2.80 o
   2 -14   1        8.38       15.55      4.30 o
  -6 -13   1       61.46       48.02      4.38 o
  -5 -13   1      195.97      212.82      7.50 o
  -4 -13   1        0.24        3.12      2.97 o
  -3 -13   1        4.32        2.17      2.42 o
  -2 -13   1        7.29        6.99      4.30 o
  -1 -13   1       20.27       21.79      3.06 o
   0 -13   1        1.66        4.84      1.46 o
   1 -13   1       15.34       21.55      2.96 o
   2 -13   1        1.20        4.82      2.76 o
   3 -13   1        0.16        3.24      3.59 o
  -7 -12   1        0.61       -1.83      3.89 o
  -6 -12   1       22.53       17.96      2.37 o
  -5 -12   1        0.70        1.44      3.09 o
  -4 -12   1      113.75      103.43     11.01 o
  -3 -12   1        0.04       -0.28      2.29 o
  -2 -12   1       51.16       46.99      3.21 o
  -1 -12   1        0.09        2.89      2.74 o
   0 -12   1      263.08      259.39      6.92 o
   1 -12   1        4.14        2.60      2.37 o
   2 -12   1       10.65       11.64      2.76 o
   3 -12   1        0.52        2.84      2.13 o
   4 -12   1        6.71        6.95      4.74 o
  -7 -11   1        8.47       10.37      3.97 o
  -6 -11   1       29.37       26.75      4.91 o
  -5 -11   1       14.63       16.25      3.47 o
  -4 -11   1      189.44      191.70      6.68 o
  -3 -11   1       15.03       14.56      2.44 o
  -2 -11   1       17.19       18.78      3.01 o
  -1 -11   1       19.61       24.00      2.77 o
   0 -11   1      164.07      176.77      4.83 o
   1 -11   1       29.62       29.01      2.60 o
   2 -11   1        7.07        1.46      2.57 o
   3 -11   1        0.20       -2.76      2.76 o
   4 -11   1       10.85       12.00      3.47 o
  -7 -10   1        7.32        5.06      2.72 o
  -6 -10   1       16.26       17.77      2.77 o
  -5 -10   1        7.21       10.33      2.28 o
  -4 -10   1        4.32        4.53      2.96 o
  -3 -10   1      781.72      825.01     16.06 o
  -2 -10   1       98.42       98.88      3.96 o
  -1 -10   1        2.81        3.45      2.05 o
   0 -10   1       24.44       31.83      2.12 o
   1 -10   1       40.72       49.81      3.00 o
   2 -10   1        4.71        1.14      2.57 o
   3 -10   1        4.28        1.62      2.45 o
   4 -10   1       13.20       15.04      3.00 o
   5 -10   1       18.65        8.68      2.92 o
  -8  -9   1        7.31       14.56      3.11 o
  -7  -9   1        9.49        4.85      3.43 o
  -6  -9   1      205.33      214.06      7.49 o
  -5  -9   1        7.48        5.14      2.73 o
  -4  -9   1       59.08       63.17      2.76 o
  -3  -9   1       29.93       32.20      2.94 o
  -2  -9   1     1563.56     1650.92     38.13 o
  -1  -9   1       25.79       21.17      2.59 o
   0  -9   1       21.89       28.66      2.41 o
   1  -9   1      117.29      122.20      4.97 o
   2  -9   1        5.13        7.85      2.41 o
   3  -9   1        3.20        1.11      2.21 o
   4  -9   1       21.88       19.93      3.12 o
   5  -9   1        0.62       -2.49      2.72 o
  -8  -8   1        4.80        0.25      2.47 o
  -7  -8   1       10.49        7.34      2.53 o
  -6  -8   1        1.37        2.28      2.66 o
  -5  -8   1      305.07      311.84      7.49 o
  -4  -8   1      104.54      114.68      6.08 o
  -3  -8   1        0.81       -0.75      1.07 o
  -2  -8   1      279.54      265.10      6.23 o
  -1  -8   1       18.81       18.80      1.80 o
   0  -8   1      366.25      401.98      7.61 o
   1  -8   1      282.51      322.26     12.83 o
   2  -8   1      177.90      188.90      6.20 o
   3  -8   1       20.21       17.13      2.72 o
   4  -8   1       10.53        9.04      2.84 o
   5  -8   1        9.96        6.79      3.75 o
   6  -8   1       23.83       15.51      4.14 o
  -8  -7   1        0.31        0.39      6.79 o
  -7  -7   1        5.53        6.75      4.44 o
  -6  -7   1        5.19        5.26      8.23 o
  -5  -7   1        7.72        6.04      3.14 o
  -4  -7   1        5.75        4.65      2.13 o
  -3  -7   1       87.73       89.83      6.91 o
  -2  -7   1       30.34       36.84      2.39 o
  -1  -7   1      143.82      130.17      3.71 o
   0  -7   1       85.61       99.20      5.35 o
   1  -7   1      183.79      198.27      6.10 o
   2  -7   1      236.08      243.09      6.91 o
   3  -7   1      210.28      213.37      7.03 o
   4  -7   1        3.21        7.70      2.92 o
   5  -7   1        0.11        0.12      3.91 o
   6  -7   1        2.00        3.20      3.24 o
  -8  -6   1        9.46        8.69      4.22 o
  -7  -6   1        8.23        9.36      5.78 o
  -6  -6   1        0.30        4.85     14.72 o
  -5  -6   1       30.32       34.12      2.77 o
  -4  -6   1      393.31      421.91      8.57 o
  -3  -6   1        5.61        3.25      4.50 o
  -2  -6   1     1066.08      967.38     14.81 o
  -1  -6   1      189.76      186.60      8.58 o
   0  -6   1     1648.65     1582.08     20.86 o
   1  -6   1       77.16       74.91      3.83 o
   2  -6   1      583.08      608.11     15.51 o
   3  -6   1       34.38       31.14      2.92 o
   4  -6   1       45.58       38.52      3.55 o
   5  -6   1        0.16       -1.93      2.21 o
   6  -6   1        1.40       -0.63      2.72 o
   7  -6   1        0.00       -4.03      4.03 o
  -8  -5   1        6.28        3.79      1.97 o
  -7  -5   1       18.22       22.45      2.16 o
  -6  -5   1       42.49       41.15      4.95 o
  -5  -5   1       31.35       34.39      3.97 o
  -4  -5   1      289.12      299.96      6.65 o
  -3  -5   1      356.81      352.26      6.61 o
  -2  -5   1     2293.65     2220.60     34.39 o
  -1  -5   1      307.23      273.47      5.80 o
   0  -5   1      851.49      790.44     12.28 o
   1  -5   1     1386.60     1378.79     26.60 o
   2  -5   1       44.11       43.57      2.84 o
   3  -5   1       30.96       27.39      2.57 o
   4  -5   1       28.05       23.92      3.43 o
   5  -5   1        8.69        7.50      2.80 o
   6  -5   1       17.35       22.73      3.83 o
   7  -5   1        0.67       -1.74      3.99 o
  -8  -4   1        1.04       -0.59      3.12 o
  -7  -4   1        0.30        4.70      3.00 o
  -6  -4   1      165.76      170.87      7.54 o
  -5  -4   1       44.41       42.32      3.48 o
  -4  -4   1        0.11       -1.66      1.74 o
  -3  -4   1      564.45      561.69      9.02 o
  -2  -4   1     1114.54     1072.29     16.01 o
  -1  -4   1       40.01       47.20      2.37 o
   0  -4   1      227.20      215.60      3.91 o
   1  -4   1      550.64      525.77     11.29 o
   2  -4   1       24.51       16.74      2.29 o
   3  -4   1      137.82      148.64      5.84 o
   4  -4   1        9.05       13.93      2.53 o
   5  -4   1      227.97      241.59      8.88 o
   6  -4   1        0.02       -2.72      5.05 o
   7  -4   1        2.77       -0.75      3.95 o
  -8  -3   1        3.74        7.48      2.04 o
  -7  -3   1       10.28        9.00      3.28 o
  -6  -3   1        0.29        0.32      2.45 o
  -5  -3   1        6.99        6.06      3.93 o
  -4  -3   1     1738.45     1794.91     35.28 o
  -3  -3   1      105.15      109.01      3.27 o
  -2  -3   1      103.61       96.35      2.42 o
   0  -3   1     4197.22     3666.00     52.22 o
   1  -3   1        1.81        3.59      1.93 o
   2  -3   1       90.56       83.79      3.59 o
   3  -3   1      110.61      116.51      3.45 o
   4  -3   1        1.28       -1.17      1.88 o
   5  -3   1        2.04        5.09      1.84 o
   6  -3   1       66.23       64.26      5.64 o
   7  -3   1        8.63        2.72      3.79 o
   8  -3   1        0.00       -2.76      4.18 o
  -8  -2   1        2.39        2.54      3.06 o
  -7  -2   1       31.40       36.44      3.06 o
  -6  -2   1       40.11       47.35      6.24 o
  -5  -2   1        0.68        2.64      2.29 o
  -4  -2   1       40.52       43.07      3.26 o
  -3  -2   1      461.80      453.70     10.25 o
  -2  -2   1      689.42      640.19     11.12 o
   0  -2   1     2862.38     2511.10     63.47 o
   1  -2   1     4150.68     3979.25     96.62 o
   2  -2   1        0.81       -0.70      0.96 o
   3  -2   1      113.94      104.85      3.08 o
   4  -2   1       15.42       14.07      1.68 o
   5  -2   1       14.65       13.48      3.57 o
   6  -2   1        1.05        0.15      3.71 o
   7  -2   1        4.07        7.20      3.32 o
   8  -2   1        3.03        1.58      3.79 o
  -8  -1   1        6.62        6.62      2.59 o
  -7  -1   1       38.33       43.90      2.82 o
  -6  -1   1       57.38       67.53      3.25 o
  -5  -1   1        5.16        3.47      2.03 o
  -4  -1   1      931.83      950.88     18.75 o
  -3  -1   1       57.16       65.98      2.52 o
  -2  -1   1      466.64      442.29     10.39 o
  -1  -1   1      637.75      317.17    230.40 o
   1  -1   1       53.44       46.10      3.47 o
   2  -1   1      814.50      802.91     15.62 o
   3  -1   1      169.48      160.20      4.33 o
   4  -1   1      209.41      230.91      7.24 o
   5  -1   1       46.98       63.04      3.42 o
   6  -1   1       30.29       35.67      3.07 o
   7  -1   1        0.00        0.32      2.05 o
   8  -1   1        9.63        4.79      3.32 o
  -8   0   1        0.79        2.76      2.72 o
  -7   0   1        3.87        3.62      2.11 o
  -6   0   1        4.67        5.61      1.91 o
  -5   0   1       40.24       43.96      2.96 o
  -4   0   1        2.77        1.26      3.85 o
  -3   0   1      218.41      197.51      5.49 o
  -2   0   1      325.85      301.91      7.56 o
  -1   0   1       72.39       77.69      2.05 o
   1   0   1       27.19       34.02      2.33 o
   2   0   1       22.08       26.39      1.52 o
   3   0   1      110.01      112.82      3.81 o
   4   0   1       19.66       21.05      2.07 o
   5   0   1        7.29        9.29      3.75 o
   6   0   1        1.55        3.11      1.89 o
   7   0   1       35.32       38.39      2.65 o
   8   0   1        0.02        3.96      3.91 o
  -8   1   1        1.78        1.08      2.25 o
  -7   1   1        0.00       -0.08      2.30 o
  -6   1   1       67.12       66.35      3.58 o
  -5   1   1       20.09       20.54      2.09 o
  -4   1   1        3.77        2.95      3.32 o
  -3   1   1      131.87      126.70      4.91 o
  -2   1   1      156.80      163.95      3.61 o
  -1   1   1      129.01      120.38      3.59 o
   1   1   1       24.78       12.52      8.53 o
   3   1   1      304.34      286.74      8.53 o
   4   1   1      222.62      243.24      6.41 o
   5   1   1       13.93       19.67      1.98 o
   6   1   1      107.03      110.07      4.48 o
   7   1   1        0.79        1.39      1.63 o
   8   1   1        6.09        6.57      4.89 o
  -7   2   1        1.31        1.52      2.68 o
  -6   2   1       42.06       40.04      3.18 o
  -5   2   1      192.21      202.20      6.28 o
  -4   2   1       67.18       74.02      2.65 o
  -3   2   1      567.91      571.79     14.45 o
  -2   2   1       39.02       37.81      1.87 o
   2   2   1     4133.74     3841.99     68.79 o
   3   2   1        0.79        2.33      2.43 o
   4   2   1       12.71        9.70      2.82 o
   5   2   1      206.52      216.75      6.23 o
   6   2   1        8.46       17.87      2.47 o
   7   2   1       11.16       14.87      2.38 o
   8   2   1        5.03        5.20      3.65 o
  -7   3   1        0.07        2.28      4.05 o
  -6   3   1        0.64       -0.14      2.37 o
  -5   3   1       79.75       80.80      8.21 o
  -4   3   1     1093.78     1152.63     24.80 o
  -3   3   1        0.83        1.33      1.78 o
  -2   3   1      417.57      421.58     11.39 o
  -1   3   1       63.82       68.37      3.61 o
   0   3   1     4653.85     4232.95     86.27 o
   1   3   1       61.90       55.12      1.70 o
   2   3   1       38.38       49.83      2.10 o
   3   3   1        7.68        5.40      2.35 o
   4   3   1      225.78      207.10      6.24 o
   5   3   1       10.92       10.63      2.34 o
   6   3   1      138.23      151.16      9.06 o
   7   3   1        4.11        5.39      2.55 o
   8   3   1        0.02        0.52      2.84 o
  -7   4   1        0.30        0.40      4.03 o
  -6   4   1        0.27        0.78      2.11 o
  -5   4   1        0.29        1.36      1.79 o
  -4   4   1        2.44        3.94      2.03 o
  -3   4   1      782.52      791.91     16.95 o
  -2   4   1      106.10      100.47      3.99 o
  -1   4   1     1485.59     1415.02     23.88 o
   0   4   1      519.06      489.47      7.74 o
   1   4   1      572.97      544.06      9.41 o
   2   4   1       15.56       13.89      1.54 o
   3   4   1      181.55      177.53      8.31 o
   4   4   1      237.29      259.28      6.76 o
   5   4   1       31.36       33.11      6.87 o
   6   4   1        1.40        1.99      2.99 o
   7   4   1       25.22       31.83      4.44 o
   8   4   1        2.73       -0.93      2.68 o
  -7   5   1        1.12       -0.42      3.25 o
  -6   5   1       31.86       35.39      5.09 o
  -5   5   1        9.33       11.03      2.07 o
  -4   5   1      115.44      119.58     10.93 o
  -3   5   1       23.61       19.86      2.51 o
  -2   5   1       20.79       19.62      2.03 o
  -1   5   1      130.57      123.67      4.48 o
   0   5   1      560.70      528.91      8.48 o
   1   5   1     5340.97     5320.42     93.70 o
   2   5   1      158.61      153.11      3.48 o
   3   5   1     1967.79     1896.09     29.09 o
   4   5   1      867.63      878.62     16.61 o
   5   5   1       60.33       59.15      4.76 o
   6   5   1       62.90       56.70     12.28 o
   7   5   1        0.32       -0.04      3.61 o
   8   5   1        0.01       -2.00      2.52 o
  -6   6   1        6.33       13.25      2.85 o
  -5   6   1        0.05       -1.10      2.56 o
  -4   6   1        0.02       -0.85      4.07 o
  -3   6   1        4.75       -0.27      3.83 o
  -2   6   1      275.94      265.89      6.32 o
  -1   6   1       20.64       21.02      1.50 o
   0   6   1     1163.40     1243.68     19.63 o
   1   6   1      142.89      146.41      5.05 o
   2   6   1     2096.21     2006.20     30.90 o
   3   6   1      371.38      357.41      7.70 o
   4   6   1      562.96      555.29     10.07 o
   5   6   1       73.32       79.91      3.97 o
   6   6   1        0.58        1.66      2.72 o
   7   6   1        0.12        0.04      3.90 o
   8   6   1        0.01       -1.18      3.85 o
  -6   7   1        6.28        8.60      3.43 o
  -5   7   1        1.08        5.13      2.71 o
  -4   7   1        0.33       -0.40      2.60 o
  -3   7   1        6.52        5.57      2.80 o
  -2   7   1        3.56        2.76      1.25 o
  -1   7   1      584.50      573.65     11.85 o
   0   7   1      357.79      360.37      6.84 o
   1   7   1      821.76      758.78     12.09 o
   2   7   1      163.29      190.36      5.06 o
   3   7   1       18.10       18.73      1.64 o
   4   7   1        7.62        8.29      2.15 o
   5   7   1        0.76        4.38      3.18 o
   6   7   1      127.57      136.51      9.79 o
   7   7   1       20.84       18.05      3.73 o
   8   7   1        1.02        0.53      3.17 o
  -6   8   1        1.94        1.38      3.75 o
  -5   8   1        0.07       -1.86      2.68 o
  -4   8   1      117.37      116.12      5.33 o
  -3   8   1       12.93        9.48      1.84 o
  -2   8   1        1.66       -0.68      5.49 o
  -1   8   1      213.61      223.49      6.19 o
   0   8   1       27.46       19.70      2.60 o
   1   8   1      889.15     1014.19     16.33 o
   2   8   1      400.21      408.26      8.90 o
   3   8   1        0.55       -1.24      1.24 o
   4   8   1       45.96       46.30      4.97 o
   5   8   1        0.23        0.43      2.06 o
   6   8   1        8.85       10.10      3.73 o
   7   8   1       59.20       63.92      3.79 o
   8   8   1        0.21        0.61      2.40 o
  -5   9   1        8.25        4.62      2.09 o
  -4   9   1       25.08       18.87      2.25 o
  -3   9   1        3.87        2.49      1.89 o
  -2   9   1       13.28        9.56      2.68 o
  -1   9   1       41.21       42.58      3.43 o
   0   9   1       36.69       46.80      2.30 o
   1   9   1        0.05       -0.59      1.68 o
   2   9   1        1.51        5.77      3.26 o
   3   9   1       73.88       74.87      3.33 o
   4   9   1     1589.13     1714.59     25.84 o
   5   9   1       17.80       18.14      2.26 o
   6   9   1        4.31        9.48      2.20 o
   7   9   1        0.75        2.63      2.39 o
   8   9   1        4.96        5.09      2.81 o
  -5  10   1        5.12        5.41      4.46 o
  -4  10   1        1.08       -0.99      1.42 o
  -3  10   1       61.19       57.23      3.16 o
  -2  10   1       18.95       10.89      1.82 o
  -1  10   1       12.64        8.21      4.72 o
   0  10   1       20.07       25.00      2.17 o
   1  10   1      132.31      132.31      3.76 o
   2  10   1      113.02      122.76      4.65 o
   3  10   1       43.21       42.47      5.62 o
   4  10   1       17.31       16.66      1.77 o
   5  10   1       51.52       54.49      5.03 o
   6  10   1       29.97       24.64      2.51 o
   7  10   1        0.64        1.35      2.50 o
   8  10   1       26.37       25.31      3.66 o
  -4  11   1       18.84       17.09      5.13 o
  -3  11   1       28.66       28.10      4.50 o
  -2  11   1       31.04       38.84      2.68 o
  -1  11   1        0.31       -0.84      1.80 o
   0  11   1        0.63        0.30      3.02 o
   1  11   1       84.25       83.34      2.63 o
   2  11   1       56.47       58.11      7.12 o
   3  11   1       33.22       32.13      2.89 o
   4  11   1        0.00       -0.35      2.55 o
   5  11   1       24.12       24.34      3.49 o
   6  11   1       99.20       99.39      4.26 o
   7  11   1        5.32        7.84      3.39 o
  -3  12   1        1.52        3.16      4.26 o
  -2  12   1       47.74       50.32      5.64 o
  -1  12   1        7.30       14.45      8.09 o
   0  12   1       40.60       34.66      2.72 o
   1  12   1        0.94        1.20      2.17 o
   2  12   1      604.76      621.67     51.78 o
   3  12   1        0.25        0.51      5.74 o
   4  12   1       14.93        8.91      4.46 o
   5  12   1        3.93        1.54      4.20 o
   6  12   1       59.21       63.45      3.42 o
   7  12   1        0.11        2.35      2.94 o
  -3  13   1        2.02       -0.55      4.46 o
  -2  13   1       16.68       18.95      4.89 o
  -1  13   1        5.48        1.21      6.79 o
   0  13   1        0.16        2.69      2.96 o
   1  13   1        8.91        8.52      3.73 o
   2  13   1        1.59        3.87      3.22 o
   3  13   1        8.57       11.37      2.60 o
   4  13   1       25.11       19.18      3.32 o
   5  13   1        3.60       -0.02      3.74 o
   6  13   1        0.01        0.88      2.68 o
   7  13   1       32.85       34.12      5.58 o
  -2  14   1        0.04       -2.01      7.70 o
  -1  14   1        0.32        0.27      3.57 o
   0  14   1       16.46       18.74      2.56 o
   1  14   1        3.99       -4.08      4.38 o
   2  14   1        1.13       -1.21      3.25 o
   3  14   1       55.04       44.95      4.35 o
   4  14   1        0.00        0.32      3.16 o
   5  14   1        6.90       11.34      9.47 o
   6  14   1        2.30        4.27      4.38 o
  -1  15   1        0.06       -1.50      6.04 o
   0  15   1        6.17        8.85      5.25 o
   1  15   1        2.71        7.82      3.58 o
   2  15   1       26.73       27.65      4.36 o
   3  15   1        6.23        4.01      3.40 o
   4  15   1       40.61       42.18      4.64 o
   5  15   1        0.35       -3.41      4.04 o
   1  16   1        2.97        3.72      6.24 o
   2  16   1       12.98       18.54      5.53 o
   3  16   1        4.43        8.40      4.11 o
   4  16   1        3.08        4.76      4.87 o
  -3 -16   2       18.69       12.07      3.53 o
  -2 -16   2        0.94        5.85      5.74 o
  -1 -16   2        0.76        4.73      4.26 o
  -5 -15   2        1.53        4.88      3.47 o
  -4 -15   2       12.68       10.28      3.78 o
  -3 -15   2        1.16        1.80      2.94 o
  -2 -15   2       12.36       15.19      3.96 o
  -1 -15   2        0.93       -4.80      4.80 o
   0 -15   2        2.15        6.20      4.07 o
   1 -15   2        0.85        1.42      3.35 o
  -5 -14   2       39.56       37.91      5.53 o
  -4 -14   2        8.09        7.23      3.44 o
  -3 -14   2        1.89        3.71      2.79 o
  -2 -14   2       30.11       34.29      3.78 o
  -1 -14   2        5.02        3.78      3.26 o
   0 -14   2        2.39        7.30      3.75 o
   1 -14   2        7.14        6.08      2.80 o
   2 -14   2        9.55       11.76      3.08 o
  -6 -13   2       21.52       20.80      4.46 o
  -5 -13   2        9.10       14.66      3.60 o
  -4 -13   2       14.16        9.97      3.35 o
  -3 -13   2       69.13       71.64      3.92 o
  -2 -13   2        4.20        4.41      2.58 o
  -1 -13   2       59.29       57.03      3.80 o
   0 -13   2        2.06        2.84      1.70 o
   1 -13   2       34.66       22.70      3.12 o
   2 -13   2        3.63        1.46      2.88 o
   3 -13   2        1.54        1.58      2.92 o
  -7 -12   2        2.89       11.56      3.17 o
  -6 -12   2       32.06       36.47      6.35 o
  -5 -12   2       25.08       28.08      3.86 o
  -4 -12   2      174.78      182.52      6.27 o
  -3 -12   2        3.65        3.99      2.55 o
  -2 -12   2      255.75      263.51     11.90 o
  -1 -12   2        1.01       -0.79      4.87 o
   0 -12   2      276.61      298.63      7.81 o
   1 -12   2        0.73       -2.05      2.17 o
   2 -12   2        2.80        2.25      2.25 o
   3 -12   2        2.41        4.46      2.80 o
   4 -12   2        4.15        5.49      3.67 o
  -7 -11   2       24.64       20.20      4.40 o
  -6 -11   2       12.46        6.41      2.77 o
  -5 -11   2       97.70       90.24      5.72 o
  -4 -11   2        4.02        3.31      2.54 o
  -3 -11   2       20.70       26.16      2.76 o
  -2 -11   2       22.56       28.80      3.73 o
  -1 -11   2        0.07       -0.99      1.86 o
   0 -11   2      140.41      144.04      4.59 o
   1 -11   2      114.51      123.50      4.78 o
   2 -11   2        0.50        1.18      2.29 o
   3 -11   2        0.78        2.45      2.72 o
   4 -11   2        0.41       -0.83      2.57 o
  -7 -10   2        3.12       -1.69      3.06 o
  -6 -10   2      128.77      124.76      5.87 o
  -5 -10   2       83.96       89.71      4.64 o
  -4 -10   2      202.96      204.66      4.54 o
  -3 -10   2       44.84       40.80      4.44 o
  -2 -10   2      131.85      138.76      4.42 o
  -1 -10   2      201.47      224.42      6.11 o
   0 -10   2        0.02        0.66      1.59 o
   1 -10   2       82.62       89.32      3.95 o
   2 -10   2        5.30        4.70      2.37 o
   3 -10   2        2.64       -0.83      2.13 o
   4 -10   2       13.05       11.72      2.57 o
   5 -10   2        0.00        5.29      2.88 o
  -7  -9   2        0.73       -2.78      6.91 o
  -6  -9   2        1.27        1.64      2.19 o
  -5  -9   2        0.03        0.82      2.48 o
  -4  -9   2      303.57      297.27      6.58 o
  -3  -9   2        9.62        7.72      1.80 o
  -2  -9   2     2256.65     2341.88     34.54 o
  -1  -9   2        4.94        6.43      2.51 o
   0  -9   2       10.53       10.22      1.52 o
   1  -9   2       30.86       21.16      2.37 o
   2  -9   2        2.71        5.57      2.17 o
   3  -9   2       36.46       36.19      3.12 o
   4  -9   2        2.44        4.10      2.68 o
   5  -9   2        2.91       -1.54      3.08 o
  -8  -8   2       14.82       12.72      4.61 o
  -7  -8   2        0.26        4.58      2.72 o
  -6  -8   2        6.91        5.84      2.96 o
  -5  -8   2        1.42       -0.55      3.04 o
  -4  -8   2       61.98       52.59      2.87 o
  -3  -8   2       57.71       55.96      2.23 o
  -2  -8   2       18.09       17.60      2.07 o
  -1  -8   2      205.94      187.37      4.68 o
   0  -8   2        5.01        4.31      3.91 o
   1  -8   2      648.77      727.50     14.68 o
   2  -8   2       90.97       91.06      4.22 o
   3  -8   2       18.70       21.75      2.37 o
   4  -8   2       14.64        9.20      2.84 o
   5  -8   2        9.44        5.68      2.76 o
   6  -8   2        1.32       -0.32      4.22 o
  -8  -7   2        0.84        0.16      5.39 o
  -7  -7   2       13.17       18.04     13.01 o
  -6  -7   2       11.54       12.14      5.19 o
  -5  -7   2        0.66        1.15      2.33 o
  -4  -7   2      338.69      343.76      7.93 o
  -3  -7   2      320.17      312.78      7.12 o
  -2  -7   2       75.29       77.76      2.55 o
  -1  -7   2      175.16      185.24      4.57 o
   0  -7   2       14.55       15.54      1.52 o
   1  -7   2       45.84       61.10      2.84 o
   2  -7   2        0.01        1.42      2.01 o
   3  -7   2       10.95        7.34      1.93 o
   4  -7   2        6.18        3.20      2.76 o
   5  -7   2        8.70        7.26      3.00 o
   6  -7   2       16.99       17.52      4.54 o
  -8  -6   2        0.08        0.13      4.26 o
  -7  -6   2        1.07        0.42      5.88 o
  -6  -6   2      167.48      183.09      6.25 o
  -5  -6   2       68.04       68.84      3.29 o
  -4  -6   2       43.18       42.07      2.24 o
  -3  -6   2       91.34       82.27      2.59 o
  -2  -6   2      346.40      348.00      5.90 o
  -1  -6   2      104.03      100.34      2.88 o
   0  -6   2      864.93      888.78     13.79 o
   1  -6   2      244.19      237.37      5.68 o
   2  -6   2       85.69       90.31      3.39 o
   3  -6   2        0.01        3.47      2.09 o
   4  -6   2       77.27       77.72      4.46 o
   5  -6   2       30.41       30.87      4.03 o
   6  -6   2       15.83       14.41      3.24 o
   7  -6   2        1.40        2.17      7.07 o
  -8  -5   2        2.55       -1.66      2.86 o
  -7  -5   2       24.42       17.65      3.33 o
  -6  -5   2       21.34       17.21      2.31 o
  -5  -5   2        7.83       10.04      5.82 o
  -4  -5   2      540.01      581.21     18.04 o
  -3  -5   2      460.39      449.06      7.73 o
  -2  -5   2      550.71      574.94     13.32 o
  -1  -5   2     2907.95     2941.22     43.37 o
   0  -5   2      158.11      147.88      3.35 o
   1  -5   2     1245.84     1238.04     24.47 o
   2  -5   2      635.41      640.39     14.76 o
   3  -5   2       22.68       24.87      3.12 o
   4  -5   2       32.08       27.94      3.08 o
   5  -5   2        0.88       -1.86      2.60 o
   6  -5   2       17.54       17.88      2.96 o
   7  -5   2        0.94        5.09      5.57 o
  -8  -4   2       14.41       19.10      3.61 o
  -7  -4   2        0.03        0.51      3.07 o
  -6  -4   2        5.58        9.51      3.69 o
  -5  -4   2      215.61      248.08      6.29 o
  -4  -4   2      326.35      352.95      7.90 o
  -3  -4   2      112.83      106.11      2.91 o
  -2  -4   2        6.10        6.51      1.11 o
  -1  -4   2     3278.15     3036.73     49.10 o
   0  -4   2      169.75      157.45      3.26 o
   1  -4   2      243.03      211.36      5.49 o
   2  -4   2       38.78       47.88      2.80 o
   3  -4   2      209.64      221.42      7.18 o
   4  -4   2       45.18       42.63      3.32 o
   5  -4   2       20.60       21.00      2.76 o
   6  -4   2        6.97       14.56      4.50 o
   7  -4   2        0.05       -2.21      4.97 o
  -8  -3   2        4.65        5.16      3.28 o
  -7  -3   2        0.00        0.05      3.73 o
  -6  -3   2        3.23        0.83      2.29 o
  -5  -3   2      172.13      177.49      5.03 o
  -4  -3   2      499.54      485.12     15.37 o
  -3  -3   2      904.95      922.73     15.14 o
  -2  -3   2      195.10      214.51      4.72 o
  -1  -3   2       28.28       28.63      1.18 o
   1  -3   2      321.68      296.57      8.68 o
   2  -3   2     2147.98     2092.13     52.73 o
   3  -3   2      455.41      442.26     14.56 o
   4  -3   2      199.72      210.91     12.10 o
   5  -3   2        0.01       -1.67      1.67 o
   6  -3   2        7.11        1.54      5.05 o
   7  -3   2        0.12       -0.24      4.14 o
   8  -3   2        0.36       -4.89      5.45 o
  -8  -2   2       22.39       14.70      3.67 o
  -7  -2   2       11.38        9.18      2.83 o
  -6  -2   2       22.94       21.25      1.90 o
  -5  -2   2        0.74        0.73      1.72 o
  -4  -2   2      553.87      564.77     12.66 o
  -3  -2   2      366.41      336.70      7.35 o
  -2  -2   2       68.56       75.00      2.53 o
  -1  -2   2      915.26      898.39     13.12 o
   2  -2   2      717.95      671.21     26.07 o
   3  -2   2        0.32        1.83      2.23 o
   4  -2   2      612.82      650.06     16.54 o
   5  -2   2        7.45        4.05      4.04 o
   6  -2   2        9.33       17.88      4.96 o
   7  -2   2        0.00        0.95      4.04 o
   8  -2   2        2.57       10.74      4.74 o
  -8  -1   2       15.49       10.13      5.51 o
  -7  -1   2       25.98       30.10      2.49 o
  -6  -1   2       19.11       20.06      1.85 o
  -5  -1   2        0.08        1.16      1.91 o
  -4  -1   2      280.45      273.76      5.56 o
  -3  -1   2       62.58       57.64      1.95 o
  -2  -1   2      602.44      584.08     12.76 o
   0  -1   2      582.41      533.35     10.21 o
   3  -1   2      306.79      299.20      8.30 o
   4  -1   2       62.61       62.93      8.86 o
   5  -1   2      144.57      152.42      8.12 o
   6  -1   2        0.94        2.08      4.82 o
   7  -1   2        1.98       -4.20      4.20 o
   8  -1   2        7.01        3.49      3.02 o
  -8   0   2        7.69        6.37      3.58 o
  -7   0   2       12.08        8.15      2.37 o
  -6   0   2        0.80       -0.17      1.58 o
  -5   0   2       72.50       72.14      3.00 o
  -4   0   2        0.30       -1.10      1.33 o
  -3   0   2       42.06       42.31      1.78 o
  -2   0   2     2535.37     2436.25     40.56 o
  -1   0   2       17.30       16.80      1.80 o
   0   0   2       58.99       38.37     26.54 o
   1   0   2      134.86      120.84      2.78 o
   3   0   2       33.32       29.88      3.05 o
   4   0   2      792.71      801.02     30.24 o
   5   0   2       14.04       12.85      2.91 o
   6   0   2        0.37        3.23      3.56 o
   7   0   2        0.02        0.23      3.85 o
   8   0   2        0.66       -2.49      2.49 o
  -7   1   2       19.70       11.63      2.96 o
  -6   1   2        0.12       -1.19      1.89 o
  -5   1   2       22.45       22.21      3.20 o
  -4   1   2      735.17      793.43     15.20 o
  -3   1   2       88.19       85.86      3.97 o
  -2   1   2        1.93        1.27      2.05 o
  -1   1   2     2288.36     2094.52     31.64 o
   1   1   2      475.34      444.47      8.17 o
   2   1   2       24.22       24.69      1.58 o
   3   1   2      442.43      420.09     11.23 o
   4   1   2      137.56      143.81      3.78 o
   5   1   2       31.57       33.07      4.30 o
   6   1   2      105.95      113.11      7.93 o
   7   1   2        3.91       11.79      3.48 o
   8   1   2        0.11       -1.52      3.34 o
  -7   2   2        1.69       -1.31      4.84 o
  -6   2   2        4.44        2.02      2.45 o
  -5   2   2        7.49        4.30      2.24 o
  -4   2   2       33.04       33.46      3.10 o
  -3   2   2        5.90        8.07      1.36 o
  -2   2   2      172.18      171.91      4.46 o
  -1   2   2      327.03      311.11      7.00 o
   0   2   2     2068.76     1889.53     41.11 o
   2   2   2     7222.01     6699.57    233.54 o
   3   2   2     3717.66     3626.03     65.41 o
   4   2   2       36.46       32.04      2.63 o
   5   2   2        5.10        7.74      1.52 o
   6   2   2        0.25       -0.65      4.52 o
   7   2   2        0.89       -1.10      3.07 o
   8   2   2        4.67       -2.54      4.36 o
  -7   3   2        7.18        2.39      4.05 o
  -6   3   2       13.90       19.04      2.94 o
  -5   3   2        3.39        5.38      2.52 o
  -4   3   2      344.55      355.31      8.59 o
  -3   3   2       50.02       52.56      3.83 o
  -2   3   2        3.10        0.22      1.03 o
  -1   3   2      256.23      248.85      5.21 o
   0   3   2     3114.84     2910.94     61.89 o
   1   3   2      839.25      820.11     13.12 o
   2   3   2       47.45       47.56      1.52 o
   3   3   2      358.12      351.05      6.64 o
   4   3   2       23.69       22.52      2.61 o
   5   3   2      146.27      153.73      8.92 o
   6   3   2       55.00       65.33      3.89 o
   7   3   2        2.66        2.14      1.58 o
   8   3   2        0.01        1.61      3.54 o
  -7   4   2        0.52       -2.06      2.68 o
  -6   4   2        0.35       -1.73      2.13 o
  -5   4   2        3.40        1.96      2.08 o
  -4   4   2        6.62        8.07      2.03 o
  -3   4   2      192.23      202.37      5.43 o
  -2   4   2       38.65       38.83      1.85 o
  -1   4   2      189.79      193.10      5.31 o
   0   4   2      374.78      332.89      7.35 o
   1   4   2      360.24      344.48      6.00 o
   2   4   2      467.72      468.77      9.51 o
   3   4   2      170.20      195.21      4.18 o
   4   4   2      914.69      924.03     15.73 o
   5   4   2      131.23      114.04      8.35 o
   6   4   2        4.37        4.28      7.87 o
   7   4   2        1.43        2.56      1.79 o
   8   4   2       58.27       55.78      4.76 o
  -7   5   2        0.02        2.87      5.53 o
  -6   5   2        8.26       11.62      3.27 o
  -5   5   2        3.26        5.72      2.19 o
  -4   5   2        5.07        5.36      3.81 o
  -3   5   2       88.29       97.43      4.97 o
  -2   5   2        7.12        6.71      1.30 o
  -1   5   2        0.70       -0.50      1.41 o
   0   5   2      285.23      271.10      6.41 o
   1   5   2     1152.99     1085.18     17.36 o
   2   5   2      381.15      376.82      6.56 o
   3   5   2      310.82      302.74      5.71 o
   4   5   2        0.55        1.36      1.43 o
   5   5   2       82.48       75.34      2.83 o
   6   5   2        0.09       -1.34      1.93 o
   7   5   2        0.53        1.09      2.05 o
   8   5   2        0.40       -0.65      4.16 o
  -6   6   2        4.72        6.15      5.01 o
  -5   6   2        2.38        1.23      3.67 o
  -4   6   2       81.45       79.04      3.91 o
  -3   6   2       20.81       22.90      4.32 o
  -2   6   2      231.74      234.04      7.12 o
  -1   6   2       73.22       65.96      3.36 o
   0   6   2     1169.04     1185.53     21.67 o
   1   6   2        5.31        5.79      1.33 o
   2   6   2       24.48       32.82      2.51 o
   3   6   2      155.97      151.24      3.89 o
   4   6   2       13.18       15.05      2.78 o
   5   6   2       94.08       98.08      3.31 o
   6   6   2       87.97       92.85      4.06 o
   7   6   2        1.25       -1.08      3.16 o
   8   6   2        2.97        0.66      2.17 o
  -6   7   2       13.43       12.98      8.09 o
  -5   7   2        4.44       11.76      2.64 o
  -4   7   2       77.41       84.24      3.51 o
  -3   7   2       20.30       17.56      5.60 o
  -2   7   2       53.97       55.21      2.72 o
  -1   7   2      222.10      204.59      6.19 o
   0   7   2     1699.77     1805.65     34.20 o
   1   7   2     1153.87     1165.10     20.80 o
   2   7   2      564.40      516.41      8.32 o
   3   7   2       32.10       26.93      1.91 o
   4   7   2      205.54      213.67      5.17 o
   5   7   2        5.48        6.33      2.31 o
   6   7   2        6.26        8.11      2.51 o
   7   7   2        1.98        1.26      3.83 o
   8   7   2        9.40        8.89      3.03 o
  -5   8   2        7.96        4.47      1.87 o
  -4   8   2       27.18       28.48      2.47 o
  -3   8   2      310.55      342.36     25.60 o
  -2   8   2        0.23       -0.20      2.49 o
  -1   8   2      280.82      288.83      8.25 o
   0   8   2      130.45      133.48      4.22 o
   1   8   2        2.20        2.25      2.25 o
   2   8   2      211.75      222.30      4.86 o
   3   8   2     1124.39     1164.09     17.85 o
   4   8   2        6.79        2.31      1.85 o
   5   8   2      114.14      122.21      4.29 o
   6   8   2       39.22       36.31      5.76 o
   7   8   2       75.19       81.83      4.45 o
   8   8   2        1.52        2.72      7.87 o
  -5   9   2       10.05       12.71      5.57 o
  -4   9   2        7.01       11.12      3.15 o
  -3   9   2       60.92       73.46      9.47 o
  -2   9   2      708.53      803.76     20.15 o
  -1   9   2        6.05        7.29      2.40 o
   0   9   2      206.60      202.86      5.63 o
   1   9   2        8.54        9.36      1.62 o
   2   9   2      255.17      283.95     10.16 o
   3   9   2       14.04       13.43      2.76 o
   4   9   2      344.09      347.09      7.25 o
   5   9   2        3.57        0.38      2.01 o
   6   9   2       35.12       29.89      2.48 o
   7   9   2        0.41       -1.78      2.84 o
   8   9   2       10.96        9.61      2.90 o
  -5  10   2        1.91       10.14      5.37 o
  -4  10   2        6.49        3.35      5.33 o
  -3  10   2        1.32       -4.85      4.85 o
  -2  10   2       71.19       72.82      6.97 o
  -1  10   2       46.95       53.44      4.23 o
   0  10   2        3.10        4.77      1.59 o
   1  10   2      204.79      204.79      7.83 o
   2  10   2      167.62      184.47     19.46 o
   3  10   2      136.82      169.28      5.04 o
   4  10   2        0.08        0.38      3.08 o
   5  10   2      219.37      237.09      8.19 o
   6  10   2       21.27       18.83      4.24 o
   7  10   2        0.49        2.28      2.37 o
   8  10   2       10.26        6.19      3.31 o
  -4  11   2       41.46       32.64      6.04 o
  -3  11   2       95.22      102.03      6.55 o
  -2  11   2       58.11       58.12      4.99 o
  -1  11   2        2.50        4.23      4.14 o
   0  11   2       21.61       23.10      3.43 o
   1  11   2       24.83       21.40      2.57 o
   2  11   2       14.80       12.14      3.55 o
   3  11   2      426.98      454.15     10.38 o
   4  11   2       13.56       16.98      3.00 o
   5  11   2        1.80        1.49      1.67 o
   6  11   2      146.82      152.99      5.17 o
   7  11   2        0.45        3.13      2.47 o
   8  11   2        3.15        3.60      2.83 o
  -3  12   2        0.11        3.51      3.79 o
  -2  12   2        1.20       -4.22      6.33 o
  -1  12   2       31.27       26.72      4.63 o
   0  12   2      359.38      365.02     22.70 o
   1  12   2        0.11        2.10      1.75 o
   2  12   2       15.05       14.10      5.09 o
   3  12   2       17.44       19.51      6.49 o
   4  12   2      164.46      175.40      5.86 o
   5  12   2        5.67        7.73      3.75 o
   6  12   2        7.31        8.87      3.69 o
   7  12   2       15.27       15.83      2.94 o
  -3  13   2        0.02        3.43      5.37 o
  -2  13   2        3.26       12.59      6.32 o
  -1  13   2        0.06        5.39      3.35 o
   0  13   2        4.70        5.68      6.30 o
   1  13   2       38.01       39.52      5.58 o
   2  13   2        6.71        5.09      3.21 o
   3  13   2       18.75       29.12      7.22 o
   4  13   2       75.81       72.80      4.42 o
   5  13   2        0.81        0.59      3.28 o
   6  13   2        0.32        0.15      5.70 o
   7  13   2       35.51       38.01      3.78 o
  -2  14   2       12.79        8.49      7.46 o
  -1  14   2        1.98        2.98      3.77 o
   0  14   2        4.60        4.07      4.12 o
   1  14   2       17.25       22.83      1.73 o
   2  14   2        2.28       -0.15      3.43 o
   3  14   2        2.85        3.65      3.52 o
   4  14   2        5.44        1.61      3.41 o
   5  14   2       16.35       17.88      3.76 o
   6  14   2        3.96        4.70      4.66 o
  -1  15   2        0.04       -1.17      5.23 o
   0  15   2        7.69        4.42      3.52 o
   1  15   2        4.50        4.03      3.55 o
   2  15   2      114.77      106.83      7.00 o
   3  15   2        0.01        0.26      4.00 o
   4  15   2        8.83        7.12      3.79 o
   5  15   2        0.00        0.13      5.37 o
   1  16   2        0.01        9.63      6.37 o
   2  16   2        3.18        0.29      4.28 o
   3  16   2       23.97       22.90      5.41 o
   4  16   2        3.32        7.68      4.34 o
  -2 -16   3        0.24       -4.83      4.83 o
  -4 -15   3       14.67       13.74      6.95 o
  -3 -15   3        0.46        4.91      7.72 o
  -2 -15   3        7.01       10.01      3.43 o
  -1 -15   3        3.99        1.44      4.09 o
   0 -15   3        2.65        0.47      4.50 o
   1 -15   3        0.38        2.21      4.07 o
  -5 -14   3       18.22       10.88      3.56 o
  -4 -14   3       22.70       31.96      3.78 o
  -3 -14   3       17.87       21.80      3.72 o
  -2 -14   3        0.66       -0.31      3.12 o
  -1 -14   3        0.65        1.41      3.04 o
   0 -14   3        2.69       11.05      4.22 o
   1 -14   3       18.25        9.99      2.88 o
   2 -14   3        1.12       -0.95      2.68 o
  -6 -13   3        0.46        1.42      1.62 o
  -5 -13   3       20.03       15.33      3.38 o
  -4 -13   3       15.05        8.51      3.20 o
  -3 -13   3      325.63      353.99     10.15 o
  -2 -13   3       24.64       28.33      2.92 o
  -1 -13   3       35.56       32.78      3.66 o
   0 -13   3        0.29        0.00      1.58 o
   1 -13   3        1.87        3.63      2.80 o
   2 -13   3        2.05        1.30      2.49 o
   3 -13   3        2.26        1.03      2.80 o
  -6 -12   3       24.06       28.22      2.71 o
  -5 -12   3        1.52        3.66      2.70 o
  -4 -12   3        0.90        0.36      2.56 o
  -3 -12   3       12.23       11.05      2.37 o
  -2 -12   3        1.99        4.44      3.91 o
  -1 -12   3        3.08        3.17      3.22 o
   0 -12   3        5.30        2.01      1.89 o
   1 -12   3        2.26        4.54      2.17 o
   2 -12   3       70.42       68.68      4.38 o
   3 -12   3        0.03        0.08      2.72 o
   4 -12   3        3.03        0.67      2.76 o
  -7 -11   3       18.31       11.78      5.20 o
  -6 -11   3        0.83       -0.74      2.05 o
  -5 -11   3        0.52        1.47      1.75 o
  -4 -11   3      121.87      123.41      5.19 o
  -3 -11   3      153.60      151.18      5.48 o
  -2 -11   3        0.27        2.44      2.60 o
  -1 -11   3       26.97       28.09      3.08 o
   0 -11   3       20.49       14.58      2.05 o
   1 -11   3        0.08       -1.78      1.89 o
   2 -11   3       60.29       74.01      4.03 o
   3 -11   3        7.11        7.34      2.60 o
   4 -11   3        0.73       -2.57      2.68 o
  -7 -10   3        7.54        3.59      4.88 o
  -6 -10   3        0.01        2.32      2.89 o
  -5 -10   3      156.25      178.51      9.16 o
  -4 -10   3       12.39       13.58      3.20 o
  -3 -10   3      106.96      118.51      4.80 o
  -2 -10   3        2.53        2.77      2.55 o
  -1 -10   3      747.11      814.94     16.99 o
   0 -10   3      121.11      130.04      4.19 o
   1 -10   3       82.92       78.82      3.63 o
   2 -10   3        1.01        1.46      2.53 o
   3 -10   3        0.24        1.22      2.49 o
   4 -10   3        1.22       -0.28      2.57 o
   5 -10   3        1.54       -2.84      2.84 o
  -7  -9   3       23.07       15.38      4.16 o
  -6  -9   3        2.83        1.13      2.41 o
  -5  -9   3       53.19       57.00      3.59 o
  -4  -9   3     1239.35     1311.03     21.73 o
  -3  -9   3        0.33       -0.38      1.52 o
  -2  -9   3      355.61      356.94      7.46 o
  -1  -9   3      291.23      286.66     15.61 o
   0  -9   3      597.60      634.14     14.74 o
   1  -9   3        4.13        8.01      2.13 o
   2  -9   3        0.11        1.70      1.82 o
   3  -9   3       61.23       56.72      3.24 o
   4  -9   3        4.96        4.85      2.53 o
   5  -9   3        0.02        1.86      2.29 o
  -7  -8   3       26.45       33.67     15.77 o
  -6  -8   3       23.15       27.73      6.65 o
  -5  -8   3       36.51       33.91     10.91 o
  -4  -8   3        6.14        8.42      2.30 o
  -3  -8   3      206.17      202.31      4.70 o
  -2  -8   3       80.06       68.27      2.15 o
  -1  -8   3        5.99        8.89      2.06 o
   0  -8   3      406.14      390.79     17.49 o
   1  -8   3       46.62       48.03      2.76 o
   2  -8   3        0.50        1.58      1.86 o
   3  -8   3       86.65       83.44      3.63 o
   4  -8   3       12.09       12.99      2.33 o
   5  -8   3        1.62       -0.39      2.96 o
   6  -8   3        4.88        4.14      4.18 o
  -8  -7   3       15.77       10.35     10.60 o
  -7  -7   3        2.18        5.05      5.64 o
  -6  -7   3       15.02       12.89      5.43 o
  -5  -7   3        0.22        0.91      2.15 o
  -4  -7   3        2.72        0.51      1.85 o
  -3  -7   3      162.03      141.78      3.58 o
  -2  -7   3       28.38       29.29      2.88 o
  -1  -7   3      338.84      343.51      6.89 o
   0  -7   3        6.99        6.69      1.84 o
   1  -7   3        2.28        2.41      1.89 o
   2  -7   3       32.52       28.97      2.29 o
   3  -7   3       12.62       14.68      1.89 o
   4  -7   3        1.45       -0.91      1.93 o
   5  -7   3        5.71        0.95      3.71 o
   6  -7   3        2.13       -0.59      3.35 o
  -8  -6   3        2.90       -1.47      3.70 o
  -7  -6   3        4.98        6.65      5.19 o
  -6  -6   3      159.51      154.64      8.33 o
  -5  -6   3        0.64        1.42      3.61 o
  -4  -6   3        1.22        0.68      2.39 o
  -3  -6   3      105.74       99.86      3.00 o
  -2  -6   3      238.56      233.10      8.25 o
  -1  -6   3        0.88       -1.14      1.14 o
   0  -6   3      779.81      744.86     14.98 o
   1  -6   3      169.54      168.73      5.29 o
   2  -6   3      114.98      114.15      3.71 o
   3  -6   3        0.21       -1.62      1.62 o
   4  -6   3       50.16       59.99      4.18 o
   5  -6   3        8.99       10.22      3.32 o
   6  -6   3        0.90       -0.36      2.64 o
   7  -6   3        0.33        5.13      5.21 o
  -8  -5   3        0.30        0.11      5.45 o
  -7  -5   3        2.78        9.10      8.21 o
  -6  -5   3       10.09       11.29      3.06 o
  -5  -5   3      295.44      318.78      9.68 o
  -4  -5   3      204.48      214.47      5.66 o
  -3  -5   3      746.63      882.79     14.26 o
  -2  -5   3      921.76      961.00     13.66 o
  -1  -5   3      795.78      800.71     12.61 o
   0  -5   3      861.36      867.05     20.66 o
   1  -5   3      236.37      242.66      6.47 o
   2  -5   3      356.78      355.54      7.62 o
   3  -5   3       30.18       30.71      2.64 o
   4  -5   3      102.30       96.78      4.85 o
   5  -5   3       18.02       13.93      2.96 o
   6  -5   3        9.57        6.87      2.64 o
   7  -5   3        0.29       16.50      7.50 o
  -8  -4   3       35.50       20.83      4.17 o
  -7  -4   3        8.23       14.53      3.27 o
  -6  -4   3        5.60        6.58      2.73 o
  -5  -4   3        6.68        3.77      3.11 o
  -4  -4   3      759.21      807.28     15.27 o
  -3  -4   3      335.18      336.01     10.48 o
  -2  -4   3      869.77      945.38     14.51 o
  -1  -4   3        9.83       15.50      1.21 o
   0  -4   3        0.03       -0.15      0.84 o
   1  -4   3        1.20       -0.87      1.42 o
   2  -4   3      284.48      308.42      8.60 o
   3  -4   3      142.36      133.33      5.49 o
   4  -4   3        2.83        6.43      2.64 o
   5  -4   3        0.87        0.32      1.82 o
   6  -4   3        6.95       -0.08      3.91 o
   7  -4   3       10.29       17.60      6.91 o
  -8  -3   3        0.02        4.57      3.61 o
  -7  -3   3        1.15        1.21      3.34 o
  -6  -3   3       37.87       46.36      3.50 o
  -5  -3   3      112.75      104.55      4.36 o
  -4  -3   3        1.53        3.36      6.10 o
  -3  -3   3      504.05      515.30     10.90 o
  -1  -3   3       59.48       64.00      2.78 o
   0  -3   3      174.77      168.51      3.74 o
   1  -3   3       49.19       42.80      1.65 o
   2  -3   3     1023.71      933.42     26.56 o
   3  -3   3       17.16       13.85      1.75 o
   4  -3   3       10.76       11.77      2.74 o
   5  -3   3        4.89        6.19      1.61 o
   6  -3   3        0.04        0.36      4.46 o
   7  -3   3        0.02       -3.51      5.09 o
   8  -3   3        1.57        0.20      3.83 o
  -8  -2   3       16.35        6.79      7.14 o
  -7  -2   3        0.34       -3.26      3.26 o
  -6  -2   3       48.40       50.86      3.90 o
  -5  -2   3       65.71       74.52      5.72 o
  -4  -2   3       21.32       22.34      2.37 o
  -3  -2   3       84.52       84.44      3.14 o
  -2  -2   3      286.31      265.62      5.92 o
  -1  -2   3      918.66      877.62     13.35 o
   0  -2   3      755.52      738.44     11.29 o
   1  -2   3      299.11      249.24      5.19 o
   2  -2   3       14.97       11.10      1.72 o
   3  -2   3       18.64       16.44      2.96 o
   4  -2   3      278.96      287.44      8.94 o
   5  -2   3       23.28       23.81      4.97 o
   6  -2   3        0.26       -5.13      5.13 o
   7  -2   3       11.84       18.40      7.44 o
   8  -2   3        0.31       -2.48      3.37 o
  -8  -1   3        1.64        2.65      3.60 o
  -7  -1   3       16.58        5.62      3.44 o
  -6  -1   3       51.00       57.00      4.04 o
  -5  -1   3      424.29      445.09     14.78 o
  -4  -1   3       67.58       73.87      3.45 o
  -3  -1   3      167.90      164.71      4.52 o
  -2  -1   3       57.54       65.83      4.18 o
  -1  -1   3     6605.12     5975.91    124.51 o
   0  -1   3     1115.04     1084.68     19.10 o
   1  -1   3      355.04      313.64      6.19 o
   2  -1   3      392.34      428.23     11.01 o
   3  -1   3       10.25       15.19      1.10 o
   4  -1   3       18.73       23.49      3.30 o
   5  -1   3       17.23       14.91      4.03 o
   6  -1   3       18.47       10.75      3.96 o
   7  -1   3       21.67       31.75     11.15 o
   8  -1   3        3.84        8.65     11.09 o
  -7   0   3       36.46       37.50      3.60 o
  -6   0   3        0.05        5.60      3.49 o
  -5   0   3        7.75        7.84      2.70 o
  -4   0   3        0.17        2.78      2.13 o
  -3   0   3        8.84        5.27      2.35 o
  -2   0   3     1199.62     1231.80     20.04 o
  -1   0   3      323.28      303.00      7.40 o
   0   0   3      838.78      813.67     14.70 o
   3   0   3      248.49      242.45      7.50 o
   4   0   3       15.80       14.41      2.00 o
   5   0   3        2.12        0.40      2.67 o
   6   0   3        0.99        2.44      4.14 o
   7   0   3       13.49       15.11      5.09 o
   8   0   3        0.36       -1.45      2.88 o
  -7   1   3       12.61       15.03      3.96 o
  -6   1   3        1.78        2.32      3.20 o
  -5   1   3       17.82       16.30      2.21 o
  -4   1   3       21.11       23.56      6.14 o
  -3   1   3        0.02        2.88      1.98 o
  -2   1   3      192.64      171.77      4.03 o
  -1   1   3       14.27       15.47      1.48 o
   0   1   3     2433.15     2232.98     47.92 o
   1   1   3       87.04       84.83      2.20 o
   2   1   3      732.81      657.00      9.43 o
   3   1   3        0.02        0.46      2.15 o
   4   1   3     2650.22     2646.03     61.12 o
   5   1   3       14.52       16.27      2.82 o
   6   1   3       22.34       20.07      3.46 o
   7   1   3        1.53       -0.18      3.49 o
   8   1   3        5.81        2.69      3.58 o
  -7   2   3        0.00       -0.06      4.53 o
  -6   2   3       17.52       17.66      2.29 o
  -5   2   3       16.13       16.95      2.85 o
  -4   2   3      138.04      149.17     15.41 o
  -3   2   3     2596.56     2681.55     44.21 o
  -2   2   3      288.35      294.03      6.33 o
  -1   2   3        2.44        2.14      0.95 o
   0   2   3      246.05      249.70      5.92 o
   2   2   3      139.79      134.45      3.47 o
   3   2   3        0.46        0.29      1.09 o
   4   2   3      552.85      597.20     11.45 o
   5   2   3       24.75       22.65      2.40 o
   6   2   3        1.10        3.16      6.95 o
   7   2   3        7.36        6.73      2.99 o
   8   2   3        0.02        0.80     11.51 o
  -7   3   3        0.14        5.55      5.57 o
  -6   3   3        4.46        5.05      3.91 o
  -5   3   3        0.47       -1.63      2.01 o
  -4   3   3        2.35        5.72      2.25 o
  -3   3   3      817.10      893.93     16.65 o
  -2   3   3     3758.94     3856.31     78.41 o
  -1   3   3      213.40      216.99      5.44 o
   0   3   3     3953.09     3588.41     74.50 o
   1   3   3      143.10      139.21      3.29 o
   2   3   3      813.27      746.97     11.41 o
   3   3   3      222.38      202.82      4.42 o
   4   3   3       39.18       38.83      1.88 o
   5   3   3       43.98       40.63      2.13 o
   6   3   3        0.00        1.06      0.94 o
   7   3   3        0.13       -2.48      3.57 o
   8   3   3        2.35       -2.72      2.85 o
   9   3   3        0.04       -2.27      4.47 o
  -7   4   3        0.17        1.60      4.73 o
  -6   4   3        0.57        1.56      5.84 o
  -5   4   3       15.17       18.72      7.28 o
  -4   4   3       27.85       31.14      2.52 o
  -3   4   3        1.16        1.75      1.70 o
  -2   4   3       23.27       25.79      1.56 o
  -1   4   3      118.60      109.93      4.48 o
   0   4   3       45.40       36.19      2.25 o
   1   4   3     1356.71     1210.32     21.08 o
   2   4   3      111.12      114.04      2.70 o
   3   4   3       54.66       49.42      2.04 o
   4   4   3       21.13       23.70      2.33 o
   5   4   3      121.75      132.40      4.06 o
   6   4   3       81.75       71.81      3.34 o
   7   4   3        0.00        0.32      1.07 o
   8   4   3        5.62        9.49      3.26 o
   9   4   3        1.72       -2.49      4.09 o
  -6   5   3        6.40       -0.90      8.68 o
  -5   5   3       11.12       15.13      2.90 o
  -4   5   3      103.73      101.59      5.88 o
  -3   5   3      117.76      124.17      5.17 o
  -2   5   3       90.23       90.46      2.65 o
  -1   5   3      498.87      469.66     12.45 o
   0   5   3       64.15       62.82      2.07 o
   1   5   3        1.83        2.95      1.52 o
   2   5   3        4.56        6.19      2.01 o
   3   5   3      687.60      686.46     12.91 o
   4   5   3       34.94       33.30      2.08 o
   5   5   3      370.21      403.74      8.25 o
   6   5   3       22.29       17.36      2.27 o
   7   5   3        0.07        3.88      2.18 o
   8   5   3        6.38        5.65      1.39 o
   9   5   3        0.21        5.97      4.05 o
  -6   6   3        0.36        0.56      2.50 o
  -5   6   3       22.60       24.95      2.64 o
  -4   6   3       30.10       34.09      2.75 o
  -3   6   3        0.61        0.32      1.30 o
  -2   6   3        0.68        3.56      2.19 o
  -1   6   3        0.07        0.23      2.92 o
   0   6   3        0.42        0.53      0.94 o
   1   6   3       40.74       47.71      1.90 o
   2   6   3      661.72      785.50     15.24 o
   3   6   3      254.23      250.45      5.38 o
   4   6   3      531.69      539.70      9.93 o
   5   6   3        5.57        5.38      2.88 o
   6   6   3       73.01       75.55      3.24 o
   7   6   3       51.35       58.59      3.50 o
   8   6   3        4.04        7.28      2.59 o
   9   6   3        0.01       -3.83      4.70 o
  -6   7   3        7.81        9.24      9.31 o
  -5   7   3        0.95        0.45      2.43 o
  -4   7   3       36.83       38.24      4.46 o
  -3   7   3       15.42       15.33      3.35 o
  -2   7   3        3.95        2.59      2.14 o
  -1   7   3        5.95        4.93      2.73 o
   0   7   3      168.45      142.92      5.62 o
   1   7   3      711.25      715.68     12.88 o
   2   7   3       19.99       19.66      1.57 o
   3   7   3      200.33      213.58      4.62 o
   4   7   3       99.92      106.30      3.39 o
   5   7   3       99.19       96.37      3.31 o
   6   7   3        1.26        0.03      5.17 o
   7   7   3        0.74        3.16      4.62 o
   8   7   3       41.25       36.61      5.94 o
  -5   8   3        1.82        2.98      1.50 o
  -4   8   3        4.55        1.18      3.40 o
  -3   8   3        6.97        8.64      2.79 o
  -2   8   3      132.81      131.39     10.99 o
  -1   8   3        2.43        0.79      2.75 o
   0   8   3        3.55       -0.32      1.11 o
   1   8   3      220.55      220.94      6.67 o
   2   8   3      253.10      262.90      6.15 o
   3   8   3      994.99     1089.24     17.61 o
   4   8   3       18.84       21.79      3.87 o
   5   8   3      108.37      114.25      3.95 o
   6   8   3        0.06        3.63      2.43 o
   7   8   3        0.21        1.22      2.49 o
   8   8   3        0.14        1.20      3.22 o
  -5   9   3        2.47        5.69      4.10 o
  -4   9   3        9.31        9.00      4.01 o
  -3   9   3       84.31       87.01      6.22 o
  -2   9   3       18.02       14.78      6.47 o
  -1   9   3      175.58      178.51      7.35 o
   0   9   3        8.29        6.91      1.50 o
   1   9   3        0.26        0.14      1.54 o
   2   9   3       11.06       18.79      3.83 o
   3   9   3       63.04       72.58      2.60 o
   4   9   3       76.11       73.98      2.77 o
   5   9   3       71.62       76.03      3.65 o
   6   9   3      236.83      264.20      7.22 o
   7   9   3       25.14       20.96      3.08 o
   8   9   3        2.51        1.68      3.16 o
  -4  10   3        8.08       -0.06      5.73 o
  -3  10   3       11.58       19.83      5.16 o
  -2  10   3       37.02       35.38      4.47 o
  -1  10   3       29.56       29.29      4.85 o
   0  10   3        4.91        0.57      2.70 o
   1  10   3        3.26        5.90      1.84 o
   2  10   3      127.56      119.74      3.98 o
   3  10   3      158.95      178.61      6.51 o
   4  10   3       70.23       78.84     10.10 o
   5  10   3       17.63       18.80      2.32 o
   6  10   3       14.29       15.87      2.45 o
   7  10   3        4.10        4.51      3.04 o
   8  10   3       14.84        9.05      3.81 o
  -4  11   3        3.34        0.95      5.60 o
  -3  11   3        2.09       12.31      7.54 o
  -2  11   3        9.84        6.28      4.46 o
  -1  11   3       45.72       51.94      5.49 o
   0  11   3       27.70       24.07      3.42 o
   1  11   3        4.25        1.87      1.90 o
   2  11   3        2.57        0.92      1.65 o
   3  11   3      201.23      188.83      6.37 o
   4  11   3        5.51        7.20      1.64 o
   5  11   3        0.51        1.37      2.05 o
   6  11   3        6.01        6.81      2.51 o
   7  11   3       12.70        9.33      2.58 o
   8  11   3        5.16        6.71      3.25 o
  -3  12   3        3.26        4.34      5.60 o
  -2  12   3       26.53       22.93      4.63 o
  -1  12   3        1.22       -1.92      2.72 o
   0  12   3      301.93      324.29     22.14 o
   1  12   3       38.68       37.42      2.88 o
   2  12   3       25.10       26.56      2.17 o
   3  12   3        7.23       11.79      3.23 o
   4  12   3      429.30      450.60     11.11 o
   5  12   3        0.00       -0.08      1.64 o
   6  12   3        0.17        3.51      2.14 o
   7  12   3        6.37        4.20      2.81 o
  -2  13   3       15.08       12.96      5.08 o
  -1  13   3       14.46        9.22      3.92 o
   0  13   3       28.90       35.75     13.83 o
   1  13   3       22.09       21.01      3.02 o
   2  13   3       12.54        8.82      5.27 o
   3  13   3        8.16        9.20      3.11 o
   4  13   3        3.43        4.54      2.82 o
   5  13   3        8.20        1.15      3.24 o
   6  13   3       10.77        9.78      7.10 o
   7  13   3        5.66        8.66      3.01 o
  -1  14   3       19.44       27.56     11.37 o
   0  14   3        1.96       -2.12      3.27 o
   1  14   3        0.37        0.76      2.07 o
   2  14   3        5.56        1.08      4.97 o
   3  14   3        0.43       -2.81      8.09 o
   4  14   3        5.04       -1.39      3.60 o
   5  14   3        0.16        3.77      7.08 o
   6  14   3        5.71        3.31      4.89 o
   0  15   3       18.17       14.29      6.52 o
   1  15   3        0.08        2.69      2.17 o
   2  15   3       48.50       52.48      5.29 o
   3  15   3       19.05        9.94      4.70 o
   4  15   3        3.11        4.50      3.60 o
   5  15   3        1.49        4.02      5.51 o
   1  16   3        0.56        1.87      6.53 o
   2  16   3        0.94        2.11      5.29 o
   3  16   3       11.44        9.14      8.56 o
   4  16   3       27.67       18.84      5.82 o
  -4 -15   4       79.27       70.60      8.21 o
  -3 -15   4        0.32        0.13      3.30 o
  -2 -15   4       25.22       13.55      3.44 o
  -1 -15   4        3.65        3.11      4.84 o
   0 -15   4        0.70        5.45      4.18 o
  -5 -14   4        9.07        4.06      3.95 o
  -4 -14   4       26.97       23.92      5.33 o
  -3 -14   4       13.41       15.24      4.08 o
  -2 -14   4       10.55       12.07      2.89 o
  -1 -14   4       10.71        8.64      4.02 o
   0 -14   4       23.83       20.25      4.14 o
   1 -14   4        5.56        4.46      3.32 o
   2 -14   4        0.53       -3.04      3.04 o
  -5 -13   4       56.45       58.59      4.96 o
  -4 -13   4        4.18        4.30      3.55 o
  -3 -13   4       63.53       70.72      5.26 o
  -2 -13   4       29.19       30.16      3.07 o
  -1 -13   4        0.17        2.56      2.74 o
   0 -13   4        0.04        1.82      2.05 o
   1 -13   4       14.43       12.51      3.04 o
   2 -13   4        0.70        2.45      2.92 o
   3 -13   4       10.79        2.88      2.76 o
  -6 -12   4       11.54        7.98      3.58 o
  -5 -12   4       10.37        7.76      1.72 o
  -4 -12   4        4.46       -1.06      3.12 o
  -3 -12   4       14.50       13.66      3.13 o
  -2 -12   4      177.92      197.45      6.17 o
  -1 -12   4        3.14        2.29      2.76 o
   0 -12   4      139.08      134.47      5.45 o
   1 -12   4        0.37       -0.63      1.93 o
   2 -12   4       68.76       80.79      4.03 o
   3 -12   4        0.13        0.04      2.49 o
   4 -12   4        0.14       -2.17      2.33 o
  -6 -11   4        0.25        0.00      3.36 o
  -5 -11   4       31.28       32.22      5.35 o
  -4 -11   4       24.16       22.81      2.30 o
  -3 -11   4      166.56      173.71      6.43 o
  -2 -11   4       19.16       13.89      2.73 o
  -1 -11   4      110.62      109.15      5.06 o
   0 -11   4        3.11        1.52      1.93 o
   1 -11   4        2.93        6.79      2.80 o
   2 -11   4       23.17       21.95      2.84 o
   3 -11   4       28.08       25.34      3.04 o
   4 -11   4        0.13        3.24      2.68 o
  -7 -10   4       30.44       32.84      9.28 o
  -6 -10   4        1.70       -1.10      3.11 o
  -5 -10   4       90.66       93.49      4.46 o
  -4 -10   4      138.20      137.07      5.04 o
  -3 -10   4       27.65       28.13      2.03 o
  -2 -10   4       46.23       47.72      2.81 o
  -1 -10   4       83.94       89.15      4.32 o
   0 -10   4      120.04      137.68      4.46 o
   1 -10   4       14.48       19.89      2.45 o
   2 -10   4        1.54        1.03      2.05 o
   3 -10   4        0.00        1.26      2.64 o
   4 -10   4        0.37        0.59      2.37 o
   5 -10   4        0.13       -0.79      2.92 o
  -7  -9   4        3.29        0.05      3.48 o
  -6  -9   4       11.82       11.66      4.20 o
  -5  -9   4        0.87        0.08      3.67 o
  -4  -9   4        8.73        4.95      2.23 o
  -3  -9   4       73.83       71.72      3.28 o
  -2  -9   4       18.71       15.26      2.47 o
  -1  -9   4        0.10        0.26      2.29 o
   0  -9   4     1247.15     1360.94     23.68 o
   1  -9   4       59.90       73.14      3.83 o
   2  -9   4        0.26       -1.46      2.01 o
   3  -9   4       45.18       46.57      3.08 o
   4  -9   4        1.24        0.12      2.17 o
   5  -9   4        1.04       -0.32      2.53 o
  -7  -8   4       15.51        9.55     10.50 o
  -6  -8   4       21.78       19.81      4.12 o
  -5  -8   4       69.27       49.87      3.47 o
  -4  -8   4        7.42        2.01      2.96 o
  -3  -8   4        4.78        4.46      1.98 o
  -2  -8   4      159.64      151.71      4.12 o
  -1  -8   4      107.41       94.44      4.24 o
   0  -8   4      190.62      194.71      5.16 o
   1  -8   4       12.80       10.97      2.33 o
   2  -8   4       22.09       24.31      2.17 o
   3  -8   4       59.72       61.53      3.00 o
   4  -8   4       23.51       18.67      2.49 o
   5  -8   4        2.37        4.10      2.53 o
   6  -8   4        0.54        1.14      2.96 o
  -7  -7   4        0.26       -0.32      6.14 o
  -6  -7   4       17.05       15.28      3.40 o
  -5  -7   4      312.50      336.60     13.62 o
  -4  -7   4        0.55        1.20      1.85 o
  -3  -7   4       89.27       93.56      3.56 o
  -2  -7   4       37.35       34.48      2.01 o
  -1  -7   4       37.12       35.81      1.66 o
   0  -7   4       47.62       48.63      2.28 o
   1  -7   4       64.16       68.05      3.67 o
   2  -7   4       32.57       34.22      2.33 o
   3  -7   4        6.82        2.84      1.70 o
   4  -7   4        2.20        3.47      2.09 o
   5  -7   4        0.01        2.37      3.04 o
   6  -7   4        0.02        2.01      2.92 o
  -7  -6   4        7.56        4.22      3.30 o
  -6  -6   4       38.60       32.75      3.77 o
  -5  -6   4        1.29        5.63      2.78 o
  -4  -6   4       87.71       88.30      3.74 o
  -3  -6   4       88.00       78.62      4.54 o
  -2  -6   4     1110.17     1109.86     17.16 o
  -1  -6   4      197.26      180.18      3.61 o
   0  -6   4       52.72       58.85      2.09 o
   1  -6   4      271.48      264.05      7.22 o
   2  -6   4      672.49      718.31     14.25 o
   3  -6   4       91.34       94.61      3.83 o
   4  -6   4       61.78       55.89      3.79 o
   5  -6   4        0.04        0.36      2.60 o
   6  -6   4        7.26        4.89      2.53 o
   7  -6   4        3.80        4.07      5.49 o
  -7  -5   4       30.68       35.31      8.51 o
  -6  -5   4       36.37       25.23      4.32 o
  -5  -5   4       44.35       43.09      3.63 o
  -4  -5   4      706.96      742.38     16.53 o
  -3  -5   4       22.13       23.07      2.20 o
  -2  -5   4     2444.10     2614.85     33.63 o
  -1  -5   4      278.95      295.65      5.16 o
   0  -5   4      413.88      425.24      7.42 o
   1  -5   4      414.75      447.56      9.60 o
   2  -5   4       71.46       73.69      3.39 o
   3  -5   4      164.65      172.09      6.04 o
   4  -5   4       81.19       84.94      3.71 o
   5  -5   4        8.42        5.33      2.49 o
   6  -5   4        3.50        3.43      2.17 o
   7  -5   4        0.75       -5.13      5.13 o
  -7  -4   4        0.57        3.45      4.04 o
  -6  -4   4        6.73        0.74      3.06 o
  -5  -4   4       48.87       44.05      3.55 o
  -4  -4   4        3.08        2.96      2.49 o
  -3  -4   4        8.64        3.17      2.13 o
  -2  -4   4      247.91      269.72      4.81 o
  -1  -4   4     2958.89     2846.32     63.33 o
   0  -4   4      103.29      110.36      4.22 o
   1  -4   4      470.53      421.61      7.62 o
   2  -4   4      389.09      383.37      9.91 o
   3  -4   4      264.65      256.83      8.45 o
   4  -4   4       40.32       43.42      3.24 o
   5  -4   4       10.72        9.08      2.37 o
   6  -4   4        4.76        2.57      3.59 o
   7  -4   4        0.99        4.58      5.21 o
  -7  -3   4       20.65       26.47      4.69 o
  -6  -3   4       20.64       23.36      6.75 o
  -5  -3   4       35.42       37.92      4.24 o
  -4  -3   4        0.01        2.71      2.08 o
  -3  -3   4       19.99       20.08      1.89 o
  -2  -3   4     3064.76     2989.31     40.82 o
  -1  -3   4      848.09      841.54     12.91 o
   0  -3   4     1164.61     1182.63     17.35 o
   1  -3   4      129.42      127.06      3.59 o
   2  -3   4      180.03      190.36      5.76 o
   3  -3   4       22.34       19.24      3.85 o
   4  -3   4        7.91        3.89      2.33 o
   5  -3   4       80.64       72.30      3.36 o
   6  -3   4        7.87        9.80      3.60 o
   7  -3   4        0.12        5.21      6.16 o
   8  -3   4        0.05       -4.03      4.03 o
  -7  -2   4        4.21        6.80      3.36 o
  -6  -2   4       58.39       66.27      4.76 o
  -5  -2   4      233.78      240.35      7.24 o
  -4  -2   4       10.16       13.07      1.93 o
  -3  -2   4      495.55      532.56     10.60 o
  -2  -2   4      148.26      131.10      3.91 o
  -1  -2   4      858.16      753.06     19.04 o
   0  -2   4      658.54      649.77     11.14 o
   1  -2   4      477.63      485.32      8.60 o
   2  -2   4        3.97        3.69      1.99 o
   3  -2   4     4276.84     4643.21    112.91 o
   4  -2   4       42.53       43.05      2.20 o
   5  -2   4       49.82       51.57      4.31 o
   6  -2   4       61.09       62.94      5.24 o
   7  -2   4        3.31        3.80      3.97 o
   8  -2   4        0.05        3.18      3.73 o
  -7  -1   4       32.06       33.96      8.92 o
  -6  -1   4      187.53      183.69      7.05 o
  -5  -1   4       73.57       80.59      9.99 o
  -4  -1   4        8.41        9.97      2.10 o
  -3  -1   4       32.71       32.48      2.29 o
  -2  -1   4      482.68      483.78     10.71 o
  -1  -1   4     2554.10     2325.50     35.74 o
   0  -1   4      200.39      187.64      4.32 o
   1  -1   4     6656.65     6383.58    227.98 o
   2  -1   4      840.26      858.86     15.03 o
   3  -1   4      985.10      982.91     23.90 o
   4  -1   4     1822.73     1917.69     42.28 o
   5  -1   4       69.61       76.88      4.95 o
   6  -1   4        1.10        2.96      4.80 o
   7  -1   4        0.54        0.16      3.58 o
   8  -1   4        0.33       -2.92      3.87 o
  -7   0   4       11.08       10.74      3.27 o
  -6   0   4      125.85      148.58     14.37 o
  -5   0   4       22.90       31.57      3.55 o
  -4   0   4      192.08      189.68      5.72 o
  -3   0   4      139.77      147.27      3.88 o
  -2   0   4      537.86      521.03     12.47 o
  -1   0   4      406.22      412.60      8.17 o
   0   0   4     1783.01     1677.14     28.75 o
   1   0   4       66.74       66.98      2.48 o
   2   0   4      404.73      398.35      8.40 o
   3   0   4        0.54        3.16      2.92 o
   5   0   4       24.20       22.48      9.79 o
   6   0   4        0.66       -1.02      3.85 o
   7   0   4        3.75        2.23      3.28 o
   8   0   4        0.00        9.03     10.18 o
  -7   1   4        1.86       -0.90      5.33 o
  -6   1   4        6.11       11.11      3.88 o
  -5   1   4       17.72       25.31      5.84 o
  -4   1   4       94.81       89.97      4.45 o
  -3   1   4       96.08       81.77      3.59 o
  -2   1   4      658.82      714.69     13.15 o
  -1   1   4      352.42      357.09      8.66 o
   0   1   4      199.07      212.81      5.41 o
   1   1   4       16.66       11.90      1.70 o
   2   1   4      176.23      166.18      7.48 o
   3   1   4        3.58        3.99      0.96 o
   4   1   4      555.15      560.99     12.20 o
   5   1   4       35.93       33.00      2.69 o
   6   1   4       25.00       34.34      3.60 o
   7   1   4       12.29        6.08      3.24 o
   8   1   4        3.11       -1.51      4.13 o
  -7   2   4       31.77       18.93      5.46 o
  -6   2   4       50.73       53.33      8.96 o
  -5   2   4        6.83        5.63      3.24 o
  -4   2   4       96.57       99.69      8.19 o
  -3   2   4      121.96      132.90      4.36 o
  -2   2   4        0.10        4.07      1.33 o
  -1   2   4      578.14      565.37     11.79 o
   0   2   4       63.71       57.95      2.26 o
   1   2   4     2436.32     2264.71     60.15 o
   2   2   4      342.65      327.36      5.43 o
   3   2   4     1432.78     1471.89     19.54 o
   4   2   4     2425.10     2567.60     48.05 o
   5   2   4      449.79      438.74     11.41 o
   6   2   4        2.81        1.44      2.38 o
   7   2   4        3.07        4.56      2.95 o
   8   2   4        0.43        5.22      3.50 o
  -7   3   4        0.43       -4.25      4.56 o
  -6   3   4        0.94        0.73      8.09 o
  -5   3   4       11.35       11.59      5.15 o
  -4   3   4       79.74       78.90      8.64 o
  -3   3   4        2.08       -2.39      2.39 o
  -2   3   4     4867.23     5240.28    132.49 o
  -1   3   4      690.15      690.28     14.60 o
   0   3   4      769.40      834.14     17.37 o
   1   3   4      246.13      242.86      9.39 o
   2   3   4     2256.58     2122.11     31.67 o
   3   3   4      312.61      318.12      5.09 o
   4   3   4      100.81      117.33      6.95 o
   5   3   4       76.55       76.60      2.70 o
   6   3   4        6.39        8.29      2.53 o
   7   3   4        0.46        6.64      3.34 o
   8   3   4        4.91       -3.00      3.38 o
   9   3   4        1.02       -0.45      4.15 o
  -6   4   4        0.92       -3.20      3.20 o
  -5   4   4       24.00       18.60      3.92 o
  -4   4   4       27.06       28.11      2.92 o
  -3   4   4       30.91       29.66      3.45 o
  -2   4   4       71.23       84.05      3.75 o
  -1   4   4      417.31      406.98     10.99 o
   0   4   4      731.10      770.71     15.43 o
   1   4   4       36.69       41.16      2.25 o
   2   4   4     2527.53     2424.56     40.74 o
   3   4   4      437.79      419.98      6.78 o
   4   4   4      249.15      267.00      5.52 o
   5   4   4      126.59      141.60      8.41 o
   6   4   4      120.25      124.42      4.61 o
   7   4   4        0.34       -0.34      8.53 o
   8   4   4        0.12        8.47     12.57 o
   9   4   4        0.50        3.05      3.66 o
  -6   5   4        0.00       -2.86      3.96 o
  -5   5   4        7.90       13.19      2.97 o
  -4   5   4        2.44        2.36      2.17 o
  -3   5   4       26.87       23.35      3.55 o
  -2   5   4       19.77       23.42      1.29 o
  -1   5   4        0.07        7.53      2.45 o
   0   5   4       83.30       87.56      3.59 o
   1   5   4        2.05       -1.09      2.94 o
   2   5   4      234.61      244.85      5.51 o
   3   5   4      615.78      546.65      9.10 o
   4   5   4       79.23       75.73      3.12 o
   5   5   4       14.30       16.22      2.94 o
   6   5   4        0.13        2.77      2.23 o
   7   5   4        9.85       12.72      2.13 o
   8   5   4        1.87       -1.73      7.64 o
   9   5   4        0.03        4.78     10.97 o
  -6   6   4        0.70       -2.58      4.95 o
  -5   6   4        1.34        0.56      6.65 o
  -4   6   4      122.75      128.04     11.07 o
  -3   6   4        6.57        6.53      1.35 o
  -2   6   4      164.34      157.01     16.26 o
  -1   6   4      141.28      164.06      9.04 o
   0   6   4     2049.84     1874.55     43.75 o
   1   6   4      101.59      102.04      4.80 o
   2   6   4     1265.66     1360.80     24.20 o
   3   6   4      180.92      172.06      6.63 o
   4   6   4        5.29        5.14      1.89 o
   5   6   4       89.60       82.26      2.96 o
   6   6   4       25.98       29.60      2.86 o
   7   6   4        3.75        3.25      2.42 o
   8   6   4        0.04       -0.30      1.70 o
   9   6   4        0.04        1.29      5.64 o
  -5   7   4        2.01        4.27      6.91 o
  -4   7   4       76.66       86.26     11.78 o
  -3   7   4       28.47       31.46      6.75 o
  -2   7   4      420.20      436.87     13.21 o
  -1   7   4        1.90       -2.16      2.16 o
   0   7   4       50.59       42.05      4.62 o
   1   7   4      789.65      773.60     26.07 o
   2   7   4      582.25      608.03     11.11 o
   3   7   4        0.44       -0.01      1.32 o
   4   7   4      190.38      187.65      6.49 o
   5   7   4        1.42        0.04      4.07 o
   6   7   4       35.44       29.88      3.06 o
   7   7   4        0.07        2.27      2.52 o
   8   7   4       11.53        9.24      2.71 o
  -5   8   4        3.56        8.91      5.18 o
  -4   8   4        6.15        3.05      4.01 o
  -3   8   4        0.52        6.47      2.68 o
  -2   8   4      114.53      116.16      6.65 o
  -1   8   4      497.69      506.18     19.52 o
   0   8   4       17.03       14.76      2.29 o
   1   8   4      699.36      681.05     12.32 o
   2   8   4       21.41       23.03      3.14 o
   3   8   4        1.71        1.41      1.37 o
   4   8   4      205.33      239.94      7.12 o
   5   8   4      216.50      223.53      9.51 o
   6   8   4       43.17       40.75      3.14 o
   7   8   4        2.02        2.04      2.26 o
   8   8   4        6.86       10.07      2.94 o
  -5   9   4        0.76       -3.70      5.18 o
  -4   9   4       16.71       16.02      4.65 o
  -3   9   4       54.27       52.04      4.68 o
  -2   9   4       43.65       43.84      5.76 o
  -1   9   4       30.27       25.95      5.55 o
   0   9   4      973.41     1009.31     19.68 o
   1   9   4       36.24       33.13      2.24 o
   2   9   4      127.67      121.98      5.80 o
   3   9   4       24.64       26.74      1.92 o
   4   9   4       10.33       12.21      2.42 o
   5   9   4       47.21       50.75      2.96 o
   6   9   4      176.98      188.75      5.66 o
   7   9   4        0.07        5.31      2.73 o
   8   9   4        0.03        2.80     10.70 o
  -4  10   4        9.89       11.26      4.88 o
  -3  10   4       10.25        7.28      5.96 o
  -2  10   4      136.24      136.76      7.67 o
  -1  10   4        3.86        6.00      3.58 o
   0  10   4      150.98      130.60     13.93 o
   1  10   4        5.99        6.39      1.81 o
   2  10   4       51.20       49.53      2.62 o
   3  10   4      105.34      106.42      3.98 o
   4  10   4      119.81      125.31      3.89 o
   5  10   4        7.92        9.39      2.19 o
   6  10   4        4.10        2.50      2.84 o
   7  10   4        1.44        1.50      3.43 o
   8  10   4        5.21        2.07      3.16 o
  -4  11   4        0.02        4.79      5.54 o
  -3  11   4        3.80        8.53      5.82 o
  -2  11   4       85.03       77.73      8.90 o
  -1  11   4      489.32      553.79     13.93 o
   0  11   4       27.38       31.83      3.37 o
   1  11   4        0.17        3.03      3.02 o
   2  11   4        1.03        2.84      2.59 o
   3  11   4       53.39       55.18      7.12 o
   4  11   4       16.31       11.98      2.04 o
   5  11   4      135.86      144.59      5.07 o
   6  11   4       20.93       19.37      2.79 o
   7  11   4        2.91        2.32      2.73 o
   8  11   4       38.40       30.12      3.67 o
  -3  12   4        5.19        0.36      6.63 o
  -2  12   4        1.51        6.03      5.84 o
  -1  12   4       28.08       21.65      4.07 o
   0  12   4       18.32       10.29      3.41 o
   1  12   4       99.70      106.02      8.43 o
   2  12   4      348.84      355.26      9.27 o
   3  12   4        7.20        4.78      3.64 o
   4  12   4       75.59       69.88      4.23 o
   5  12   4       18.99       19.68      2.74 o
   6  12   4        2.91        4.82      4.40 o
   7  12   4        2.93        1.69      2.75 o
  -2  13   4        0.57       -0.40      4.17 o
  -1  13   4        9.42       17.41      4.44 o
   0  13   4        0.38       -3.46      3.46 o
   1  13   4       13.41       25.04      3.02 o
   2  13   4       20.51       25.38      4.58 o
   3  13   4        0.02        2.31      3.21 o
   4  13   4        0.04       -0.39      4.62 o
   5  13   4        1.79        4.30      3.08 o
   6  13   4       57.14       63.77      3.72 o
   7  13   4        0.92       -4.34      4.34 o
  -1  14   4       20.49       15.91      4.47 o
   0  14   4        5.89        7.34      4.12 o
   1  14   4        3.11        4.39      2.31 o
   2  14   4        1.61        3.17      1.89 o
   3  14   4       40.97       40.65      4.64 o
   4  14   4        0.21       -3.38      3.38 o
   5  14   4        0.06        1.70      6.37 o
   6  14   4        5.46        2.24      3.37 o
   0  15   4        2.99       -5.50      5.50 o
   1  15   4        2.64       -1.55      5.08 o
   2  15   4        0.85        3.31      3.45 o
   3  15   4        7.48       12.52      4.39 o
   4  15   4       59.57       53.93      4.56 o
   5  15   4        0.17        2.80      3.69 o
   2  16   4        2.57       -3.99      8.82 o
   3  16   4        1.52        4.87      4.64 o
   4  16   4       11.94       13.36      8.70 o
  -3 -15   5        6.02        7.25      3.89 o
  -2 -15   5        0.90       -1.88      3.79 o
  -1 -15   5        1.62       -0.50     10.60 o
   0 -15   5        0.29        3.99      4.82 o
  -4 -14   5       21.33       25.83      5.35 o
  -3 -14   5        1.05        2.92      4.32 o
  -2 -14   5       37.33       38.75      3.97 o
  -1 -14   5       28.89       30.46      3.41 o
   0 -14   5       18.70       14.41      4.18 o
   1 -14   5        0.20       -3.12      3.12 o
   2 -14   5        0.08       -2.53      3.39 o
  -5 -13   5       45.01       37.00      5.66 o
  -4 -13   5        0.01       -3.28      4.22 o
  -3 -13   5        1.68        0.17      4.85 o
  -2 -13   5        0.38       -2.01      2.77 o
  -1 -13   5      106.32      107.12      4.87 o
   0 -13   5       23.12       16.74      2.60 o
   1 -13   5       18.40       24.59      3.12 o
   2 -13   5        1.46        4.58      2.80 o
   3 -13   5        0.77       -2.84      2.84 o
  -6 -12   5        2.88        6.22      4.78 o
  -5 -12   5       10.37       12.82      6.53 o
  -4 -12   5       50.77       46.95      5.86 o
  -3 -12   5        5.64        6.70      5.45 o
  -2 -12   5       15.73       20.67      3.07 o
  -1 -12   5       36.22       39.31      3.23 o
   0 -12   5       30.45       27.94      3.16 o
   1 -12   5        0.20        2.37      2.80 o
   2 -12   5        0.01       -0.16      2.60 o
   3 -12   5        0.91        3.91      3.08 o
  -6 -11   5       29.35       26.88      4.11 o
  -5 -11   5       27.88       21.37      3.15 o
  -4 -11   5       21.49       20.89      2.57 o
  -3 -11   5       96.85       91.73      5.53 o
  -2 -11   5      154.68      154.59      5.24 o
  -1 -11   5      294.17      303.94      8.19 o
   0 -11   5       20.32       21.70      2.66 o
   1 -11   5        0.59        2.25      2.37 o
   2 -11   5       45.17       34.58      3.28 o
   3 -11   5        0.03        0.12      2.33 o
   4 -11   5        3.09       10.22      3.16 o
  -6 -10   5        1.34       -0.81      5.64 o
  -5 -10   5       12.26        4.74      2.77 o
  -4 -10   5        0.68       -0.69      4.26 o
  -3 -10   5      602.20      657.67     12.70 o
  -2 -10   5        3.16        4.62      1.60 o
  -1 -10   5      266.19      278.38      7.21 o
   0 -10   5        0.27        1.52      2.09 o
   1 -10   5      157.58      188.15      7.14 o
   2 -10   5       45.27       43.42      3.32 o
   3 -10   5       23.23       19.14      2.96 o
   4 -10   5        4.24        1.70      3.00 o
   5 -10   5        0.64       -3.04      3.04 o
  -7  -9   5        1.74       -1.81      6.49 o
  -6  -9   5       27.78       22.13      5.76 o
  -5  -9   5       45.33       41.41      5.21 o
  -4  -9   5       27.05       20.93      3.08 o
  -3  -9   5       66.74       64.59      2.97 o
  -2  -9   5     1407.96     1432.35     23.32 o
  -1  -9   5        0.05       -0.65      2.47 o
   0  -9   5      237.66      249.50      6.54 o
   1  -9   5       75.62       72.35      3.87 o
   2  -9   5      167.88      180.06      5.41 o
   3  -9   5        0.09       -1.07      2.17 o
   4  -9   5        1.07        1.74      2.25 o
   5  -9   5        6.46        1.34      2.53 o
  -7  -8   5        5.89        4.46      5.29 o
  -6  -8   5        9.55       11.96      4.37 o
  -5  -8   5       57.83       58.91      3.94 o
  -4  -8   5      100.26       98.68      4.26 o
  -3  -8   5       31.48       32.42      2.59 o
  -2  -8   5       32.16       31.34      2.06 o
  -1  -8   5       86.71       85.00      2.72 o
   0  -8   5        3.17        0.33      1.85 o
   1  -8   5        0.34        3.47      2.09 o
   2  -8   5       34.43       41.40      2.72 o
   3  -8   5        1.31       -0.63      2.21 o
   4  -8   5        0.88        1.26      1.89 o
   5  -8   5       12.85        9.39      2.37 o
   6  -8   5        0.00       -3.00      3.00 o
  -7  -7   5        7.30       19.00      4.91 o
  -6  -7   5       47.51       45.05      4.32 o
  -5  -7   5      144.08      150.08      6.41 o
  -4  -7   5       23.63       25.65      3.75 o
  -3  -7   5       61.25       55.08      2.53 o
  -2  -7   5       32.05       32.01      1.92 o
  -1  -7   5      159.20      153.48      3.44 o
   0  -7   5       12.36       10.43      1.62 o
   1  -7   5       52.09       51.46      2.88 o
   2  -7   5       98.06       96.74      3.91 o
   3  -7   5        5.24        3.32      1.93 o
   4  -7   5        0.26        0.43      2.17 o
   5  -7   5        5.02        7.62      2.45 o
   6  -7   5        1.06       -2.21      2.21 o
  -7  -6   5        3.12       -0.21      2.80 o
  -6  -6   5        0.40       -0.13      3.75 o
  -5  -6   5       56.57       49.23      6.47 o
  -4  -6   5      411.88      383.65      9.05 o
  -3  -6   5       16.33       15.71      1.64 o
  -2  -6   5       93.80       82.58      3.28 o
  -1  -6   5      425.52      424.14      7.27 o
   0  -6   5      240.58      269.17      5.42 o
   1  -6   5       21.18       24.69      2.15 o
   2  -6   5      233.00      236.30      6.55 o
   3  -6   5       33.83       36.08      2.33 o
   4  -6   5       14.25       14.76      2.21 o
   5  -6   5        0.54       -0.12      1.82 o
   6  -6   5        3.23       -0.99      2.80 o
   7  -6   5        2.06        3.51      4.66 o
  -7  -5   5        4.15       -0.01      3.37 o
  -6  -5   5       12.21       14.50     10.18 o
  -5  -5   5       22.39       21.81      3.18 o
  -4  -5   5      178.75      177.71     12.12 o
  -3  -5   5      193.08      204.90      5.04 o
  -2  -5   5       67.76       58.27      1.99 o
  -1  -5   5     2939.79     3215.07     50.42 o
   0  -5   5      298.92      296.06      5.68 o
   1  -5   5      203.71      213.11      4.75 o
   2  -5   5      155.77      162.69      5.53 o
   3  -5   5      173.30      185.11      6.87 o
   4  -5   5      139.28      146.47      5.33 o
   5  -5   5       12.44       10.34      2.64 o
   6  -5   5       19.54       17.05      2.57 o
   7  -5   5        0.26        0.12      4.82 o
  -7  -4   5        0.00        1.12      3.54 o
  -6  -4   5      112.08      123.71      5.85 o
  -5  -4   5        6.55        9.66      4.95 o
  -4  -4   5        1.34        0.82      1.98 o
  -3  -4   5      508.84      503.32     10.26 o
  -2  -4   5        0.02       -0.82      1.02 o
  -1  -4   5     2387.44     2312.38     32.32 o
   0  -4   5      103.40      100.97      2.46 o
   1  -4   5      606.56      632.43     19.32 o
   2  -4   5      340.09      347.92      8.80 o
   3  -4   5       24.39       22.06      2.29 o
   4  -4   5       36.25       35.36      2.80 o
   5  -4   5        5.70        2.76      2.17 o
   6  -4   5        0.57        0.55      4.46 o
   7  -4   5        0.43        1.54      3.91 o
  -7  -3   5       26.48       17.34      3.60 o
  -6  -3   5        3.12        4.74      8.19 o
  -5  -3   5       75.12       77.26      6.12 o
  -4  -3   5       14.40       17.45      3.61 o
  -3  -3   5      139.39      136.38      4.18 o
  -2  -3   5      108.82      154.08      3.97 o
  -1  -3   5      535.14      533.72      8.62 o
   0  -3   5     7074.36     7125.72    174.77 o
   1  -3   5      414.25      436.01      9.20 o
   2  -3   5      623.24      575.01     12.37 o
   3  -3   5        4.76        4.04      1.60 o
   4  -3   5      308.77      333.51     19.87 o
   5  -3   5        0.97       -0.61      1.35 o
   6  -3   5       17.92       15.39      4.31 o
   7  -3   5        0.18        1.45      4.33 o
   8  -3   5        0.18        3.39      4.10 o
  -7  -2   5        3.68       11.52      4.18 o
  -6  -2   5      302.99      321.27      9.73 o
  -5  -2   5        4.99        6.68      3.83 o
  -4  -2   5      447.44      452.36      9.28 o
  -3  -2   5      147.97      137.41      5.68 o
  -2  -2   5     2881.10     3010.52     45.35 o
  -1  -2   5      376.06      396.79      7.29 o
   0  -2   5      953.47      873.01     20.11 o
   1  -2   5       92.94      101.70      2.50 o
   2  -2   5      317.00      287.68      7.34 o
   3  -2   5      283.05      299.61      7.24 o
   4  -2   5      171.06      164.42      9.31 o
   5  -2   5        4.65        3.78      2.67 o
   6  -2   5       40.45       42.68      4.52 o
   7  -2   5        1.17        0.59      3.05 o
   8  -2   5        0.05       -3.64      5.78 o
  -7  -1   5       30.77       21.77      4.30 o
  -6  -1   5       23.35       16.63      7.91 o
  -5  -1   5       59.62       59.21      7.64 o
  -4  -1   5       33.58       29.85      2.39 o
  -3  -1   5     1081.41     1038.02     22.77 o
  -2  -1   5        1.84        3.93      1.63 o
  -1  -1   5     3755.47     3575.52     58.08 o
   0  -1   5      519.33      466.23      9.61 o
   1  -1   5      128.36      121.37      3.51 o
   2  -1   5        2.33        4.01      1.34 o
   3  -1   5     1958.38     1919.79     42.49 o
   4  -1   5       53.77       47.07      2.57 o
   5  -1   5      224.66      219.09      7.22 o
   6  -1   5        2.91        0.80      2.91 o
   7  -1   5        1.01        0.55      7.20 o
   8  -1   5        1.81        4.23      4.64 o
  -7   0   5        0.39        0.87      2.97 o
  -6   0   5       30.83       27.67      4.76 o
  -5   0   5       87.46       79.15     10.34 o
  -4   0   5       21.38       20.07      3.00 o
  -3   0   5      249.17      211.69      8.66 o
  -2   0   5        2.97       14.82      3.79 o
  -1   0   5      546.68      534.56     10.40 o
   0   0   5     3219.98     3171.95     58.02 o
   1   0   5      183.86      171.59      4.93 o
   2   0   5      230.36      202.24      4.60 o
   3   0   5       98.28       97.12      2.44 o
   4   0   5     2234.31     2370.11     69.21 o
   5   0   5        0.68        0.78      3.22 o
   6   0   5        0.94       -1.23      2.59 o
   7   0   5        0.00        1.97      6.43 o
   8   0   5        0.02        7.61      3.95 o
  -7   1   5        0.81        7.94      3.85 o
  -6   1   5        5.36       15.66      4.93 o
  -5   1   5       99.62      102.45     16.58 o
  -4   1   5      242.46      246.91      8.86 o
  -3   1   5       26.47       20.75      1.74 o
  -2   1   5      279.11      324.74      6.76 o
  -1   1   5      149.17      153.74      4.36 o
   0   1   5     1180.43     1148.51     20.92 o
   1   1   5      584.10      596.85     13.62 o
   2   1   5      196.27      198.64      4.24 o
   3   1   5       54.86       51.35      1.65 o
   4   1   5      280.20      259.88      7.30 o
   5   1   5        6.78        8.30      2.39 o
   6   1   5      352.23      328.05      9.50 o
   7   1   5        2.92        9.54      3.38 o
   8   1   5        1.88       -4.74      6.24 o
  -7   2   5        0.19       -1.12      5.76 o
  -6   2   5       18.56       15.92      3.88 o
  -5   2   5        1.10        2.17      3.21 o
  -4   2   5        1.20       -0.17      6.00 o
  -3   2   5       59.64       58.02      5.64 o
  -2   2   5       32.29       31.46      1.68 o
  -1   2   5     5816.42     5960.50    146.35 o
   0   2   5       75.71       77.72      4.52 o
   1   2   5      294.26      274.80      6.63 o
   2   2   5       95.93       84.42      2.70 o
   3   2   5       82.17       76.71      1.84 o
   4   2   5       92.58       91.05      2.83 o
   5   2   5       63.64       66.88      5.47 o
   6   2   5       90.82       88.04      5.98 o
   7   2   5        6.08        2.75      3.43 o
   8   2   5        1.45        7.03      6.22 o
  -6   3   5        3.17        4.17      3.79 o
  -5   3   5        7.35       12.86      3.10 o
  -4   3   5       28.21       24.08      3.77 o
  -3   3   5       15.91       14.80      1.82 o
  -2   3   5        1.31        0.00      1.18 o
  -1   3   5     1071.64     1184.90     47.42 o
   0   3   5     1004.72     1022.67     20.47 o
   1   3   5       96.80       96.94      6.65 o
   2   3   5     1674.70     1633.53     25.18 o
   3   3   5      599.65      627.29      9.63 o
   4   3   5        3.53        2.84      1.26 o
   5   3   5       81.30       95.63      3.24 o
   6   3   5       38.05       35.99      6.89 o
   7   3   5        5.36        3.92      3.04 o
   8   3   5        0.11       -0.53      4.66 o
   9   3   5        0.61       -3.36      7.12 o
  -6   4   5       18.30        9.00      5.41 o
  -5   4   5       15.06       13.50      3.73 o
  -4   4   5        4.83       -0.06      6.00 o
  -3   4   5       56.52       58.58      3.13 o
  -2   4   5      193.99      226.86      8.98 o
  -1   4   5      135.31      148.06     14.49 o
   0   4   5        0.53        0.08      1.29 o
   1   4   5        9.28       10.41      1.85 o
   2   4   5       77.31       67.16      2.57 o
   3   4   5        0.60        0.62      1.16 o
   4   4   5       17.74       14.91      1.65 o
   5   4   5        9.10        9.68      1.44 o
   6   4   5       21.10       21.18      2.39 o
   7   4   5       11.56       11.85      3.48 o
   8   4   5        3.32       -0.98      3.48 o
   9   4   5        0.01       -2.43     11.92 o
  -6   5   5       19.23       16.14      4.17 o
  -5   5   5       52.69       49.80      3.98 o
  -4   5   5       17.24       13.01      4.34 o
  -3   5   5      279.79      302.71      7.61 o
  -2   5   5       27.34       25.49      2.86 o
  -1   5   5      345.38      326.05     10.17 o
   0   5   5        0.89       -1.24      1.35 o
   1   5   5      237.37      213.74      6.03 o
   2   5   5       66.89       62.38      3.22 o
   3   5   5        0.06        1.35      1.25 o
   4   5   5      434.96      472.60      9.95 o
   5   5   5      164.71      164.27      5.58 o
   6   5   5       25.74       29.50      3.16 o
   7   5   5       34.28       37.35      2.37 o
   8   5   5        0.15       -4.01      4.01 o
   9   5   5        0.74        8.91      4.17 o
  -6   6   5        0.23        4.39      6.55 o
  -5   6   5        1.69       -1.20      3.18 o
  -4   6   5        0.98        1.19      2.01 o
  -3   6   5       57.67       58.30      4.01 o
  -2   6   5      201.59      199.19      7.58 o
  -1   6   5      105.84      104.41      5.65 o
   0   6   5        9.26       13.29      2.64 o
   1   6   5      257.50      229.81      9.89 o
   2   6   5        0.11       -0.91      3.04 o
   3   6   5        0.29        0.88      1.34 o
   4   6   5      104.17      115.24      4.95 o
   5   6   5       79.43       85.79      3.53 o
   6   6   5        3.23       -0.61      2.72 o
   7   6   5       12.52       14.74      2.59 o
   8   6   5        3.73        1.35      1.00 o
   9   6   5        1.44        3.30      5.45 o
  -5   7   5        0.37       -4.17      4.35 o
  -4   7   5       38.84       46.56      5.16 o
  -3   7   5       39.46       42.57      6.61 o
  -2   7   5      211.06      244.17      8.95 o
  -1   7   5      174.24      179.32      6.14 o
   0   7   5        3.01        3.41      2.35 o
   1   7   5        1.71        2.55      1.45 o
   2   7   5      635.41      613.71     15.26 o
   3   7   5      583.67      612.93     11.61 o
   4   7   5      152.70      160.94      4.59 o
   5   7   5       12.00       17.68      2.29 o
   6   7   5        0.36       -0.49      2.12 o
   7   7   5       28.84       27.26      2.87 o
   8   7   5        1.56       -2.01      3.30 o
  -5   8   5       25.36       21.34      5.98 o
  -4   8   5       25.90       20.72      4.64 o
  -3   8   5       41.59       42.88      4.16 o
  -2   8   5        0.08        3.31      4.16 o
  -1   8   5       95.22      107.85      5.08 o
   0   8   5        1.84        0.09      2.56 o
   1   8   5        3.72       -0.16      1.43 o
   2   8   5        4.41        2.74      1.65 o
   3   8   5       50.30       45.22      2.66 o
   4   8   5      403.33      442.76      8.72 o
   5   8   5      437.29      496.38     10.49 o
   6   8   5        9.39       12.76      4.30 o
   7   8   5       19.66       17.42      2.84 o
   8   8   5        9.48       10.44      2.94 o
  -4   9   5        9.06        8.53      7.87 o
  -3   9   5       36.74       34.73      4.37 o
  -2   9   5       85.29       79.56      5.75 o
  -1   9   5      147.98      154.18      6.45 o
   0   9   5       81.37       86.88      4.41 o
   1   9   5      423.55      430.29     22.08 o
   2   9   5       23.95       20.75      1.95 o
   3   9   5      138.74      126.70      4.16 o
   4   9   5       14.69       13.89      2.17 o
   5   9   5       10.63        8.26      2.47 o
   6   9   5       46.27       52.29      3.35 o
   7   9   5       14.06       10.95      2.75 o
   8   9   5        4.02        4.33      3.55 o
  -4  10   5        0.18        1.82      5.41 o
  -3  10   5        6.60       -0.65      4.62 o
  -2  10   5       48.19       57.64      6.25 o
  -1  10   5       33.26       35.30      4.93 o
   0  10   5       89.30       82.69      4.35 o
   1  10   5        4.94        1.28      1.75 o
   2  10   5       56.30       55.47      3.59 o
   3  10   5       21.24       22.92      2.40 o
   4  10   5       35.57       34.40      2.66 o
   5  10   5        6.65        7.43      3.08 o
   6  10   5       15.22        8.41      2.67 o
   7  10   5        0.56        0.23      3.12 o
   8  10   5        3.30        2.70      3.48 o
  -3  11   5        7.23       15.30      4.19 o
  -2  11   5       20.46       19.44      5.21 o
  -1  11   5        0.59        2.74      4.07 o
   0  11   5        1.65        2.03      4.10 o
   1  11   5       31.93       37.59      3.79 o
   2  11   5        2.54        0.26      2.06 o
   3  11   5        0.59       -0.50      3.87 o
   4  11   5        3.93        3.22      2.04 o
   5  11   5      178.80      182.69      5.35 o
   6  11   5        5.30        9.09      2.69 o
   7  11   5        0.58        6.89      3.26 o
   8  11   5        7.12        2.66      4.74 o
  -3  12   5        0.06       -4.92      4.92 o
  -2  12   5        1.23        5.56      3.64 o
  -1  12   5        0.08        0.86      3.36 o
   0  12   5      120.21      104.13      5.02 o
   1  12   5       50.82       43.99      2.75 o
   2  12   5      520.42      533.93     18.35 o
   3  12   5       33.97       38.21      3.20 o
   4  12   5        2.12        2.45      2.93 o
   5  12   5        5.93        5.73      2.26 o
   6  12   5       34.60       40.47      3.51 o
   7  12   5        0.27       -1.67      6.59 o
  -2  13   5        0.21        1.54      4.52 o
  -1  13   5        4.68        1.71      3.94 o
   0  13   5       29.80       30.59      3.88 o
   1  13   5        0.62       -2.17      5.19 o
   2  13   5       19.70       24.11      2.60 o
   3  13   5        1.03        1.12      1.99 o
   4  13   5       14.94       14.48      4.76 o
   5  13   5        5.34        2.71      2.79 o
   6  13   5        2.83        0.76      2.58 o
   7  13   5       12.34        6.79      5.37 o
  -1  14   5        3.32        2.14      3.76 o
   0  14   5        3.74        4.61      9.81 o
   1  14   5       34.57       27.40      3.90 o
   2  14   5        0.73       -0.13      2.34 o
   3  14   5        4.48       15.36      4.04 o
   4  14   5        1.03       -3.01      3.01 o
   5  14   5        1.86        8.77      3.99 o
   6  14   5        3.10       -0.30      6.28 o
   0  15   5        9.02       14.50     10.91 o
   1  15   5        0.01        1.32      5.39 o
   2  15   5        9.64        7.70      3.30 o
   3  15   5        0.57       -3.67      3.67 o
   4  15   5       52.42       50.10      5.08 o
   5  15   5       15.92       19.28      6.10 o
   3  16   5        1.62        5.88      7.64 o
  -1 -15   6        0.00       -1.80      5.98 o
  -4 -14   6        0.98        0.42      4.58 o
  -3 -14   6        4.24        6.03      3.61 o
  -2 -14   6       16.95       14.10      3.19 o
  -1 -14   6        4.18        7.26      3.82 o
   0 -14   6        2.44       -1.07      3.55 o
   1 -14   6        7.07        0.39      4.54 o
  -4 -13   6        0.10        7.81      4.40 o
  -3 -13   6       22.72       20.93      3.37 o
  -2 -13   6       17.61       12.38      3.03 o
  -1 -13   6       34.27       31.78      3.39 o
   0 -13   6       40.59       34.58      3.67 o
   1 -13   6        1.83        3.04      3.04 o
   2 -13   6        1.26        2.80      2.88 o
  -5 -12   6        1.35        3.79      3.63 o
  -4 -12   6        6.97       12.56      3.24 o
  -3 -12   6       20.75       19.55      3.24 o
  -2 -12   6        5.69        7.48      2.71 o
  -1 -12   6        1.83        5.85      2.56 o
   0 -12   6        5.71        8.68      2.33 o
   1 -12   6       10.68       10.70      2.76 o
   2 -12   6       11.89       12.71      2.92 o
   3 -12   6        0.32       -0.36      2.64 o
  -6 -11   6       13.61       15.82      3.90 o
  -5 -11   6        4.49        3.20      3.83 o
  -4 -11   6       14.90       21.72      6.61 o
  -3 -11   6        0.64       -1.36      3.06 o
  -2 -11   6       72.99       70.71      4.26 o
  -1 -11   6       23.97       24.35      2.85 o
   0 -11   6        0.26        2.04      3.20 o
   1 -11   6       68.61       62.68      4.30 o
   2 -11   6        3.99        2.60      2.33 o
   3 -11   6        1.56        4.26      2.68 o
   4 -11   6        0.73        5.92      3.20 o
  -6 -10   6        2.27       12.13      4.57 o
  -5 -10   6       99.44      100.40      5.26 o
  -4 -10   6        2.26        2.79      2.60 o
  -3 -10   6      216.71      233.88      6.25 o
  -2 -10   6        5.93        5.99      1.68 o
  -1 -10   6       39.04       33.87      2.87 o
   0 -10   6        3.88        3.83      2.01 o
   1 -10   6        0.85        3.71      2.92 o
   2 -10   6       45.80       45.43      3.20 o
   3 -10   6        0.03        0.83      2.41 o
   4 -10   6        1.40        2.92      2.49 o
   5 -10   6        0.73       -0.36      2.68 o
  -6  -9   6        9.44       10.67      3.49 o
  -5  -9   6       12.33       14.87      3.89 o
  -4  -9   6       92.67       80.07      3.96 o
  -3  -9   6        0.78        2.54      3.34 o
  -2  -9   6       17.36       16.66      3.57 o
  -1  -9   6      156.57      151.42      5.80 o
   0  -9   6       18.17       24.77      3.71 o
   1  -9   6       73.14       60.63      4.10 o
   2  -9   6      233.28      267.45      7.97 o
   3  -9   6        9.14        8.41      2.13 o
   4  -9   6        0.34        1.11      2.68 o
   5  -9   6       10.71       12.83      3.04 o
  -7  -8   6        0.17       -0.65      2.87 o
  -6  -8   6       12.51       11.06      3.16 o
  -5  -8   6        2.65        3.35      2.57 o
  -4  -8   6       20.14       18.79      2.88 o
  -3  -8   6        2.67        1.35      1.79 o
  -2  -8   6       96.33       89.29      5.03 o
  -1  -8   6      102.65       98.78      2.84 o
   0  -8   6      103.00      105.77      3.31 o
   1  -8   6       23.88       28.51      4.76 o
   2  -8   6      117.32      129.11      5.25 o
   3  -8   6       12.72       15.63      2.33 o
   4  -8   6        6.58        7.30      2.41 o
   5  -8   6        4.37        5.01      2.72 o
   6  -8   6        1.36        0.12      2.45 o
  -7  -7   6       36.47       29.17      5.41 o
  -6  -7   6       15.89       13.66      3.60 o
  -5  -7   6       19.38       19.73      2.73 o
  -4  -7   6       47.95       44.45      3.19 o
  -3  -7   6      148.64      122.33      4.12 o
  -2  -7   6        2.00        1.98      1.70 o
  -1  -7   6      155.21      161.44      6.00 o
   0  -7   6       55.20       58.01      2.78 o
   1  -7   6       24.46       17.36      2.55 o
   2  -7   6       22.03       19.70      2.33 o
   3  -7   6        1.15       -0.24      2.05 o
   4  -7   6        0.10       -0.71      2.25 o
   5  -7   6        2.11       -0.16      2.49 o
   6  -7   6        0.53       -1.18      2.57 o
  -7  -6   6        0.06        1.43      2.56 o
  -6  -6   6       71.31       69.94      7.80 o
  -5  -6   6       20.17       21.51      2.95 o
  -4  -6   6      234.97      223.22      9.43 o
  -3  -6   6       72.94       68.86      4.38 o
  -2  -6   6       58.85       55.95      2.31 o
  -1  -6   6       40.26       41.93      1.91 o
   0  -6   6      844.94      876.82     13.01 o
   1  -6   6       86.59       82.85      2.79 o
   2  -6   6       14.53       14.17      2.33 o
   3  -6   6       93.62       88.65      3.95 o
   4  -6   6        4.28        5.05      2.09 o
   5  -6   6        6.18       13.30      2.53 o
   6  -6   6        3.60        2.29      2.13 o
   7  -6   6        0.20       -2.49      3.16 o
  -7  -5   6        4.67        8.27      3.75 o
  -6  -5   6        5.60        0.81      3.54 o
  -5  -5   6       40.97       47.74      3.84 o
  -4  -5   6      165.49      167.46      5.23 o
  -3  -5   6      469.98      498.14      9.36 o
  -2  -5   6      450.89      473.76      7.71 o
  -1  -5   6        0.35        0.31      1.19 o
   0  -5   6     1464.81     1575.82     23.13 o
   1  -5   6      118.13      114.15      3.02 o
   2  -5   6       39.93       39.15      2.53 o
   3  -5   6       38.63       36.31      2.76 o
   4  -5   6        0.77       -0.39      1.93 o
   5  -5   6        0.90       -0.47      2.17 o
   6  -5   6        0.02       -2.01      2.01 o
   7  -5   6        0.38       -0.16      6.35 o
  -7  -4   6        4.00        3.36      4.55 o
  -6  -4   6       30.85       36.48      4.13 o
  -5  -4   6       29.07       29.64      2.98 o
  -4  -4   6        6.87       11.72      3.04 o
  -3  -4   6       21.62       17.77      1.45 o
  -2  -4   6        1.10        2.20      1.34 o
  -1  -4   6      293.05      289.06      5.70 o
   0  -4   6       19.43       21.67      1.86 o
   1  -4   6      190.62      190.47      4.34 o
   2  -4   6        1.11        2.40      4.34 o
   3  -4   6        8.92        6.83      2.05 o
   4  -4   6      157.31      161.63      5.49 o
   5  -4   6        7.48        4.46      2.21 o
   6  -4   6        3.91        0.24      6.04 o
   7  -4   6        0.01       13.58      5.76 o
  -7  -3   6        4.03        9.27      4.35 o
  -6  -3   6       81.62       70.46      4.80 o
  -5  -3   6       80.08       83.12      7.72 o
  -4  -3   6      317.58      321.67      8.04 o
  -3  -3   6       80.45       75.12      2.91 o
  -2  -3   6      154.06      154.99      3.44 o
  -1  -3   6        8.81        5.55      1.17 o
   0  -3   6     4053.76     4031.23     59.32 o
   1  -3   6        4.17        7.45      2.11 o
   2  -3   6       32.76       34.66      3.63 o
   3  -3   6       62.36       71.24      4.70 o
   4  -3   6      286.25      321.06     16.00 o
   5  -3   6        5.64        5.42      1.43 o
   6  -3   6       24.17       29.91      4.20 o
   7  -3   6        8.04        6.75      3.58 o
   8  -3   6        2.23        3.04      4.93 o
  -7  -2   6        9.22       -1.45      3.62 o
  -6  -2   6       21.65       21.11      3.41 o
  -5  -2   6       52.80       52.79      7.22 o
  -4  -2   6       54.04       62.06      3.35 o
  -3  -2   6      187.09      179.45      4.67 o
  -2  -2   6      525.82      511.00     15.33 o
  -1  -2   6     2280.64     2301.60    119.57 o
   0  -2   6      205.88      223.06      5.22 o
   1  -2   6      283.00      301.15      7.75 o
   2  -2   6       14.69       14.51      1.07 o
   3  -2   6        1.33        1.03      0.97 o
   4  -2   6       55.12       59.14      4.16 o
   5  -2   6      156.68      154.09      7.46 o
   6  -2   6       13.36       12.75      3.16 o
   7  -2   6        4.06       -1.90     12.79 o
   8  -2   6        1.58        4.45      4.67 o
  -7  -1   6        8.85        8.81      4.37 o
  -6  -1   6       78.25       79.23      5.48 o
  -5  -1   6       69.10       75.63      4.96 o
  -4  -1   6      430.67      454.66     10.53 o
  -3  -1   6      208.81      214.71      5.68 o
  -2  -1   6        1.92        3.46      1.65 o
  -1  -1   6       16.55       15.12      3.85 o
   0  -1   6      179.22      182.78      3.96 o
   1  -1   6       43.29       44.59      3.45 o
   2  -1   6       99.53       92.45      3.09 o
   3  -1   6      416.97      411.60      9.49 o
   4  -1   6      195.36      196.71     12.49 o
   5  -1   6      140.89      138.08      5.32 o
   6  -1   6      157.06      158.15      8.70 o
   7  -1   6        3.18        0.67      2.94 o
   8  -1   6        0.05       -0.38      3.79 o
  -7   0   6       12.18       13.65      4.29 o
  -6   0   6       24.23       13.72      5.45 o
  -5   0   6      361.55      383.75     14.31 o
  -4   0   6      165.90      175.47      6.52 o
  -3   0   6       73.22       72.58      2.54 o
  -2   0   6      239.43      205.89      5.30 o
  -1   0   6        2.46       -1.58      1.74 o
   0   0   6     1749.23     1701.95     47.90 o
   1   0   6      140.59      148.54      7.99 o
   2   0   6      164.42      151.14      4.53 o
   3   0   6        1.88        6.29      3.02 o
   4   0   6        8.30        8.85      1.14 o
   5   0   6        3.78        4.85      5.31 o
   6   0   6      266.88      258.73     13.20 o
   7   0   6        9.03       11.16      3.18 o
   8   0   6        0.00       -0.63      5.62 o
  -6   1   6       37.08       30.94      6.81 o
  -5   1   6        1.03        1.74      3.79 o
  -4   1   6        0.90       -0.68      3.24 o
  -3   1   6       71.60       72.79      2.64 o
  -2   1   6       63.53       69.26      4.99 o
  -1   1   6      105.31      117.51      3.66 o
   0   1   6        0.03       -1.74      1.74 o
   1   1   6       11.28        4.27      2.24 o
   2   1   6     1807.56     1663.93     27.77 o
   3   1   6        4.45        6.16      3.02 o
   4   1   6       65.24       66.51      5.47 o
   5   1   6        5.16        2.99      2.09 o
   6   1   6      117.60      101.38      5.23 o
   7   1   6        0.92        4.89      3.00 o
   8   1   6        2.67        7.08      3.71 o
  -6   2   6       11.92       15.50      4.32 o
  -5   2   6      197.91      203.79      9.41 o
  -4   2   6        7.03       10.68      3.60 o
  -3   2   6       78.39       84.11      3.03 o
  -2   2   6        7.85        5.08      1.32 o
  -1   2   6     1420.98     1438.52     25.84 o
   0   2   6       47.03       47.72      2.34 o
   1   2   6        0.14       -2.23      2.23 o
   2   2   6       56.21       56.23      3.04 o
   3   2   6     1436.77     1422.75     22.88 o
   4   2   6       17.52       20.74      1.52 o
   5   2   6      442.14      492.22     13.66 o
   6   2   6      185.51      212.75      7.60 o
   7   2   6       46.43       43.99      7.89 o
   8   2   6        1.31        6.20      3.90 o
  -6   3   6        2.12        1.25      5.70 o
  -5   3   6        0.10       -1.95      5.57 o
  -4   3   6       19.85       18.71      3.54 o
  -3   3   6        0.98       -1.88      2.78 o
  -2   3   6       47.60       49.18      2.22 o
  -1   3   6      307.20      305.57      7.91 o
   1   3   6      283.73      282.51      6.86 o
   2   3   6      688.46      689.72     12.79 o
   3   3   6      166.68      157.87      3.67 o
   4   3   6      563.66      575.39      8.87 o
   5   3   6       81.63       70.79      2.68 o
   6   3   6       21.90       19.08      3.18 o
   7   3   6        0.41       -0.97      3.20 o
   8   3   6        0.51       -0.01      3.28 o
   9   3   6        0.30       -4.00      4.00 o
  -6   4   6        2.64        1.36      4.04 o
  -5   4   6        0.19        3.71      3.87 o
  -4   4   6        5.53        3.22      4.95 o
  -3   4   6       29.09       33.60      2.55 o
  -2   4   6      325.68      309.35      7.08 o
  -1   4   6      213.47      209.60     10.40 o
   0   4   6       40.55       67.90      5.29 o
   1   4   6       97.09      100.55      3.54 o
   2   4   6        0.62        2.77      1.34 o
   3   4   6      204.25      206.27      4.91 o
   4   4   6      211.71      204.76      4.21 o
   5   4   6       66.23       62.31      4.22 o
   6   4   6       30.04       27.27      2.11 o
   7   4   6       20.77       17.14      6.20 o
   8   4   6        7.50        7.86      3.79 o
   9   4   6        0.03        4.29      4.54 o
  -6   5   6        0.07       10.33      9.08 o
  -5   5   6        0.47        1.33      3.69 o
  -4   5   6       13.38       17.41      2.66 o
  -3   5   6      133.49      129.81      4.63 o
  -2   5   6        2.89       11.06      7.74 o
  -1   5   6      165.83      163.77      4.39 o
   0   5   6       39.10       44.05      2.64 o
   1   5   6      163.92      118.10      4.62 o
   2   5   6        9.50        7.68      1.86 o
   3   5   6        0.19        0.96      2.57 o
   4   5   6        0.29       -1.26      1.26 o
   5   5   6        0.84        3.12      1.77 o
   6   5   6        5.33        4.41      1.71 o
   7   5   6       10.09       10.65      3.10 o
   8   5   6        0.29       -0.32      3.38 o
   9   5   6        0.02       10.94      4.67 o
  -5   6   6       18.68       15.29      3.31 o
  -4   6   6        1.25       -2.08      2.08 o
  -3   6   6       33.65       30.54      4.12 o
  -2   6   6      308.68      304.27     10.25 o
  -1   6   6        7.17        7.43      3.41 o
   0   6   6        0.39       -0.31      2.60 o
   1   6   6      192.71      200.71      6.68 o
   2   6   6      481.47      450.05     10.87 o
   3   6   6       84.36       78.97      3.87 o
   4   6   6      172.13      191.26      6.73 o
   5   6   6      181.98      193.35      5.45 o
   6   6   6        0.31        0.50      1.90 o
   7   6   6        1.81        0.43      2.21 o
   8   6   6        0.83       -0.49      4.14 o
   9   6   6        0.75       -4.82      5.37 o
  -5   7   6        5.38        1.46      4.42 o
  -4   7   6        3.60       -2.86      4.66 o
  -3   7   6        0.72        5.17      3.97 o
  -2   7   6      290.20      326.86     11.83 o
  -1   7   6       68.72       72.95      4.58 o
   0   7   6      466.85      463.53      9.76 o
   1   7   6       64.09       66.22      5.53 o
   2   7   6      183.28      168.35      4.77 o
   3   7   6       39.01       32.00      5.88 o
   4   7   6       28.70       25.34      2.16 o
   5   7   6        9.98       10.87      2.58 o
   6   7   6        0.15        0.99      2.09 o
   7   7   6       12.84       13.89      2.81 o
   8   7   6        6.03        1.88      2.92 o
  -4   8   6        0.64       -5.94      6.08 o
  -3   8   6        0.02        0.63      2.98 o
  -2   8   6        2.87        1.33      3.03 o
  -1   8   6        7.19       12.12      3.30 o
   0   8   6       30.15       25.21      3.04 o
   1   8   6      264.65      259.58      5.96 o
   2   8   6       75.23       69.23      3.45 o
   3   8   6      282.42      280.21      6.76 o
   4   8   6       46.83       47.18      3.04 o
   5   8   6        2.86        8.42      3.35 o
   6   8   6        2.02        1.83      2.33 o
   7   8   6       50.14       50.45      3.53 o
   8   8   6        0.60       -1.72      2.73 o
  -4   9   6        4.04        3.36      7.34 o
  -3   9   6        0.15        3.19      3.01 o
  -2   9   6       74.08       72.81      5.79 o
  -1   9   6      157.30      155.77     11.15 o
   0   9   6      128.01      125.81     11.86 o
   1   9   6       16.65       15.85      2.01 o
   2   9   6      436.48      491.04      9.71 o
   3   9   6      186.30      169.88      4.85 o
   4   9   6       15.56       17.98      2.33 o
   5   9   6       27.51       24.83      2.55 o
   6   9   6       13.92       12.85      2.27 o
   7   9   6        8.67        6.45      2.90 o
   8   9   6       11.87       14.61      3.56 o
  -3  10   6        0.11       -4.47      4.47 o
  -2  10   6       68.78       63.43      5.75 o
  -1  10   6       18.71       22.16      3.70 o
   0  10   6      646.80      653.98     14.72 o
   1  10   6       63.41       59.79      2.96 o
   2  10   6      108.72       98.12      9.26 o
   3  10   6      108.39      105.36      3.71 o
   4  10   6       81.58       83.85      3.48 o
   5  10   6        2.91        1.84      2.54 o
   6  10   6       27.55       33.65      3.40 o
   7  10   6       11.97        7.23      2.70 o
   8  10   6        0.12       -3.95      3.95 o
  -3  11   6        0.75        0.67      4.22 o
  -2  11   6        4.58       -0.28      3.98 o
  -1  11   6        3.04        0.64      7.40 o
   0  11   6        4.35        6.82      3.04 o
   1  11   6      728.98      761.20     15.10 o
   2  11   6       16.71       18.60      2.45 o
   3  11   6        6.16        4.98      4.50 o
   4  11   6        3.40       -0.96      1.98 o
   5  11   6       60.02       66.14      6.14 o
   6  11   6       10.59        8.69      2.57 o
   7  11   6        1.58        2.77      4.24 o
   8  11   6        5.63        9.26      3.60 o
  -2  12   6        6.63        0.12      3.98 o
  -1  12   6        4.20        2.11      3.00 o
   0  12   6        4.90        2.58      3.55 o
   1  12   6       80.77       73.59      3.16 o
   2  12   6      111.82      110.01      4.62 o
   3  12   6       68.50       60.13      3.65 o
   4  12   6       52.13       49.89      3.50 o
   5  12   6       11.83       14.42      3.95 o
   6  12   6       33.47       30.96      5.05 o
   7  12   6        7.03        5.15      7.12 o
  -1  13   6        2.82        6.58      3.84 o
   0  13   6        9.66       16.03      3.73 o
   1  13   6       28.59       22.88      3.99 o
   2  13   6        0.42        1.53      2.36 o
   3  13   6        9.40       13.07      2.91 o
   4  13   6       52.56       49.26      4.30 o
   5  13   6        6.46        5.66      3.47 o
   6  13   6        0.69        0.30      2.93 o
   7  13   6        2.28        2.91      3.19 o
   0  14   6        0.04        0.33     11.33 o
   1  14   6       36.28       44.09      4.73 o
   2  14   6        0.00        2.32      2.74 o
   3  14   6        0.00       -0.26      2.55 o
   4  14   6       11.03        9.88      3.78 o
   5  14   6       10.32       12.05      3.73 o
   6  14   6        1.82        0.84      7.22 o
   1  15   6        3.20        0.63      9.89 o
   2  15   6        8.24       11.94      3.37 o
   3  15   6        3.59       -0.07      4.01 o
   4  15   6        9.06       12.69      3.72 o
   5  15   6       11.45        7.00      4.79 o
  -3 -14   7        2.24       -2.38      4.18 o
  -2 -14   7       19.01       15.21      3.24 o
  -1 -14   7        1.27        2.98      3.55 o
   0 -14   7       19.26       21.98      4.78 o
   1 -14   7       22.66       18.55      3.39 o
  -4 -13   7        0.38       -1.13      1.80 o
  -3 -13   7       50.58       53.21      8.86 o
  -2 -13   7       15.07       12.15      3.07 o
  -1 -13   7        2.23       -0.99      9.02 o
   0 -13   7        0.15       -0.83      3.20 o
   1 -13   7        6.02        5.13      2.80 o
   2 -13   7        1.95        2.13      2.29 o
  -5 -12   7        0.58        1.04      3.23 o
  -4 -12   7       11.88       15.80      7.05 o
  -3 -12   7       13.83       13.82      2.43 o
  -2 -12   7       25.88       24.85      3.30 o
  -1 -12   7        2.14        2.16      2.63 o
   0 -12   7        0.80        3.39      2.56 o
   1 -12   7       20.61       24.31      3.20 o
   2 -12   7        3.50        5.33      2.68 o
   3 -12   7        0.23        3.63      2.96 o
  -5 -11   7        5.21       10.47      3.63 o
  -4 -11   7       12.44        3.17      6.61 o
  -3 -11   7        0.52        1.53      2.16 o
  -2 -11   7       27.95       30.18      5.82 o
  -1 -11   7       79.42       75.42      4.74 o
   0 -11   7       70.10       63.24      5.01 o
   1 -11   7      110.52      111.74      5.01 o
   2 -11   7        3.24        6.12      2.49 o
   3 -11   7        0.86        6.99      2.84 o
   4 -11   7        5.10        1.26      3.43 o
  -6 -10   7        7.07        6.64      3.81 o
  -5 -10   7      120.25      115.25     11.76 o
  -4 -10   7        1.57       -2.33      2.33 o
  -3 -10   7      194.26      188.79      9.47 o
  -2 -10   7        0.76        1.71      1.95 o
  -1 -10   7      370.69      392.13      8.76 o
   0 -10   7       36.38       29.77      4.48 o
   1 -10   7      114.61      123.93      5.45 o
   2 -10   7        2.11        5.92      2.45 o
   3 -10   7       14.75       11.68      2.68 o
   4 -10   7        9.71        2.21      2.60 o
   5 -10   7        0.89       -3.08      3.08 o
  -6  -9   7        3.19        2.78      2.24 o
  -5  -9   7       36.67       44.94      3.91 o
  -4  -9   7        4.78        3.86      3.49 o
  -3  -9   7       61.68       57.76      3.08 o
  -2  -9   7        5.66        5.10      3.20 o
  -1  -9   7       63.65       68.52      2.89 o
   0  -9   7      717.10      773.42     27.35 o
   1  -9   7        2.81       -0.36      2.06 o
   2  -9   7       82.01       80.20      4.10 o
   3  -9   7        3.29        6.91      2.25 o
   4  -9   7       32.70       23.25      3.04 o
   5  -9   7        0.08       -2.21      2.84 o
  -6  -8   7        0.36       -2.42      2.42 o
  -5  -8   7       24.05       24.52      4.40 o
  -4  -8   7        6.00        0.41      4.72 o
  -3  -8   7        0.58       -1.20      1.82 o
  -2  -8   7        1.27        1.14      2.45 o
  -1  -8   7        0.10        0.58      1.46 o
   0  -8   7        2.34       -0.74      2.13 o
   1  -8   7       22.75       17.29      5.88 o
   2  -8   7       11.18        7.78      2.21 o
   3  -8   7        2.00        3.32      2.29 o
   4  -8   7        5.58       10.54      2.45 o
   5  -8   7        0.97       -0.67      2.84 o
   6  -8   7        0.06        1.78      3.71 o
  -6  -7   7        4.21       -0.07      3.25 o
  -5  -7   7        3.30        2.86      4.50 o
  -4  -7   7        5.49        5.09      2.39 o
  -3  -7   7      825.52      863.23     37.40 o
  -2  -7   7        2.72        3.29      1.60 o
  -1  -7   7      189.96      188.35      4.30 o
   0  -7   7      304.51      314.22      6.09 o
   1  -7   7       80.79       90.77     10.03 o
   2  -7   7        0.31        3.24      2.09 o
   3  -7   7        7.67        3.51      2.05 o
   4  -7   7       34.09       35.44      2.80 o
   5  -7   7        6.81        4.38      2.41 o
   6  -7   7        0.04       -1.07      2.76 o
  -6  -6   7        8.71        8.10      3.47 o
  -5  -6   7       50.07       47.02      6.87 o
  -4  -6   7        7.26        5.51      2.51 o
  -3  -6   7      215.39      197.40      8.41 o
  -2  -6   7       34.14       25.10      2.60 o
  -1  -6   7        0.98        1.39      1.12 o
   0  -6   7       15.75       17.05      2.31 o
   1  -6   7      210.69      216.72      5.88 o
   2  -6   7      112.53      120.82      5.01 o
   3  -6   7        0.03       -0.32      2.53 o
   4  -6   7        0.85       -0.43      1.62 o
   5  -6   7        5.82        4.89      2.64 o
   6  -6   7        0.34        2.76      1.97 o
   7  -6   7        0.15        0.75      4.74 o
  -6  -5   7        3.52       -0.51      2.98 o
  -5  -5   7        1.47        0.22      2.45 o
  -4  -5   7        1.67       -1.36      2.12 o
  -3  -5   7        0.46       -1.31      1.38 o
  -2  -5   7     1697.39     1799.34     33.31 o
  -1  -5   7       20.33       21.30      4.20 o
   0  -5   7       44.42       47.14      5.72 o
   1  -5   7      379.44      438.84      8.27 o
   2  -5   7       76.94       77.03      5.25 o
   3  -5   7       30.43       33.47      2.49 o
   4  -5   7       34.40       43.38      3.12 o
   5  -5   7       15.53       15.51      2.33 o
   6  -5   7       22.34       20.01      2.45 o
   7  -5   7        0.13       -1.82      3.99 o
  -7  -4   7        6.33       10.00      6.41 o
  -6  -4   7        8.74       12.61      8.29 o
  -5  -4   7        9.46       14.14      3.28 o
  -4  -4   7       24.50       27.57      2.78 o
  -3  -4   7       51.38       47.16      1.99 o
  -2  -4   7        4.04        3.51      1.56 o
  -1  -4   7      776.74      752.73     16.11 o
   0  -4   7      344.28      341.31     10.03 o
   1  -4   7       34.92       38.31      3.59 o
   2  -4   7      682.20      749.81     14.84 o
   3  -4   7      118.85      131.16      5.80 o
   4  -4   7        0.01        2.25      1.97 o
   5  -4   7       45.09       43.89      3.08 o
   6  -4   7        1.02       -0.87      2.84 o
   7  -4   7        0.11        2.68      6.24 o
  -7  -3   7        1.34        3.29      8.84 o
  -6  -3   7        6.73        7.17      3.68 o
  -5  -3   7      276.87      294.86      8.66 o
  -4  -3   7      152.40      161.15      5.23 o
  -3  -3   7      237.33      247.22      5.16 o
  -2  -3   7      309.21      288.20      6.03 o
  -1  -3   7      217.97      207.62      6.02 o
   0  -3   7        3.45       10.11      2.49 o
   1  -3   7       19.12       18.78      3.22 o
   2  -3   7      443.82      494.90      8.91 o
   3  -3   7      106.19       98.02      7.80 o
   4  -3   7        0.23       -1.49      1.49 o
   5  -3   7        0.99        3.24      3.10 o
   6  -3   7        5.67        7.32      4.12 o
   7  -3   7        1.02        0.60      3.36 o
   8  -3   7        3.06        4.62      6.28 o
  -6  -2   7       23.55       27.66      9.37 o
  -5  -2   7        0.16        5.08      4.21 o
  -4  -2   7     1273.69     1358.33     27.29 o
  -3  -2   7       27.07       32.31      2.73 o
  -2  -2   7       47.70       43.90      7.58 o
  -1  -2   7      142.19      135.62      3.84 o
   0  -2   7     3134.89     3226.75     57.51 o
   1  -2   7       89.03      113.02      3.96 o
   2  -2   7        6.52        7.66      1.34 o
   3  -2   7        6.94       10.61      2.14 o
   4  -2   7       14.80       12.50      2.57 o
   5  -2   7       38.69       41.47      7.62 o
   6  -2   7       12.27        5.78      4.70 o
   7  -2   7        0.07       -1.14      2.72 o
   8  -2   7        1.86        2.61      3.99 o
  -6  -1   7       47.02       41.55      4.51 o
  -5  -1   7      171.89      179.50      7.97 o
  -4  -1   7      233.26      228.63      6.69 o
  -3  -1   7       63.15       49.03      6.35 o
  -2  -1   7       23.88       26.77      1.86 o
  -1  -1   7      895.97      816.61     14.05 o
   0  -1   7      104.82       95.80      2.90 o
   1  -1   7     1267.11     1253.44     37.81 o
   2  -1   7      322.72      339.69     10.24 o
   3  -1   7      703.65      729.19     13.76 o
   4  -1   7       15.51       19.53      2.09 o
   5  -1   7      111.54      106.65      4.34 o
   6  -1   7       47.48       58.23     13.97 o
   7  -1   7       30.63       27.69      7.76 o
   8  -1   7        0.67        2.87      2.97 o
  -6   0   7       12.44       17.54      8.35 o
  -5   0   7        1.40        1.39      2.94 o
  -4   0   7      709.82      756.97     23.88 o
  -3   0   7       15.44       16.75      2.92 o
  -2   0   7      642.28      663.12     13.37 o
  -1   0   7        0.14        4.19      1.55 o
   0   0   7      402.59      424.59     10.79 o
   1   0   7       52.36       46.03      2.27 o
   2   0   7      390.87      384.26      8.19 o
   3   0   7      144.27      140.66      4.04 o
   4   0   7       23.09       19.57      2.51 o
   5   0   7        0.77        3.44      3.79 o
   6   0   7       49.57       56.14      3.57 o
   7   0   7        0.03       -0.92      3.47 o
   8   0   7        5.71        5.88      7.30 o
  -6   1   7        0.89       -0.45      4.91 o
  -5   1   7       21.53       24.69      4.25 o
  -4   1   7        3.85        0.39      2.90 o
  -3   1   7       55.30       55.24      5.23 o
  -2   1   7      473.22      491.36     13.97 o
  -1   1   7       77.16       75.47      4.26 o
   0   1   7      219.23      266.56     14.72 o
   1   1   7        0.00       -1.17      1.67 o
   2   1   7        0.06        1.30      1.83 o
   3   1   7      396.01      434.36      9.92 o
   4   1   7       20.86       19.61      4.07 o
   5   1   7       46.49       45.34      5.25 o
   6   1   7       34.08       22.41      6.95 o
   7   1   7        1.52        2.47      2.75 o
   8   1   7       19.96       12.33      3.53 o
  -6   2   7        8.30        1.48      5.92 o
  -5   2   7       32.38       27.63      4.48 o
  -4   2   7       49.26       47.44      4.26 o
  -3   2   7       33.35       35.94      2.66 o
  -2   2   7       23.34       23.93      1.88 o
  -1   2   7      136.19      145.40      4.66 o
   0   2   7        4.04        2.34      2.07 o
   1   2   7     2597.21     2647.16     57.78 o
   2   2   7      910.65      938.59     16.81 o
   3   2   7       43.64       40.27      1.74 o
   4   2   7       99.95       97.68      3.44 o
   5   2   7        0.23       -1.69      1.69 o
   6   2   7      155.52      171.65     13.68 o
   7   2   7       19.50       15.69      3.28 o
   8   2   7        7.47        3.73      4.91 o
  -6   3   7       10.00       24.99      9.33 o
  -5   3   7       15.21        8.37      8.47 o
  -4   3   7       29.88       32.83      7.18 o
  -3   3   7       31.40       30.81      2.82 o
  -2   3   7      182.47      169.86      4.89 o
  -1   3   7        0.25       -1.70      2.07 o
   0   3   7       66.47       68.02      3.49 o
   1   3   7     2007.58     2016.25     37.76 o
   2   3   7       33.55       35.97      1.99 o
   3   3   7       57.58       59.48      2.11 o
   4   3   7      215.31      215.98      4.80 o
   5   3   7       99.57      100.42      4.39 o
   6   3   7        7.78        8.56      3.41 o
   7   3   7       41.57       42.07      4.64 o
   8   3   7       11.23        5.94      3.96 o
  -6   4   7        3.16        3.72      6.90 o
  -5   4   7        0.53       -0.89      3.70 o
  -4   4   7       32.20       29.53      6.20 o
  -3   4   7       63.88       68.12      3.44 o
  -2   4   7        0.98        0.39      1.89 o
  -1   4   7       70.87       62.39      3.30 o
   0   4   7      359.12      343.34      8.50 o
   1   4   7      147.98      154.53      4.87 o
   2   4   7      554.71      558.75     10.71 o
   3   4   7      122.84      122.96      3.38 o
   4   4   7      286.14      307.16      6.32 o
   5   4   7        0.06       -0.76      1.43 o
   6   4   7       38.17       28.78      3.44 o
   7   4   7        2.62       -0.39      3.17 o
   8   4   7        3.87        8.04      4.48 o
  -5   5   7        1.50        2.95      3.01 o
  -4   5   7       38.83       36.94      7.78 o
  -3   5   7       97.01       92.96      3.79 o
  -2   5   7       27.64       29.59      3.85 o
  -1   5   7     1387.80     1395.26     25.29 o
   0   5   7       38.33       41.12      2.64 o
   1   5   7      331.74      311.74      8.02 o
   2   5   7       27.41       21.98      2.12 o
   3   5   7       10.44       12.27      1.84 o
   4   5   7       40.15       38.12      2.04 o
   5   5   7        0.02        1.40      1.88 o
   6   5   7       42.26       45.62      3.11 o
   7   5   7       10.82       12.59      3.25 o
   8   5   7        4.35        9.40      5.05 o
  -5   6   7        2.39        4.98      6.51 o
  -4   6   7        0.68       -2.10      4.76 o
  -3   6   7        2.63        6.64      3.21 o
  -2   6   7      102.49      110.44      5.74 o
  -1   6   7      193.65      195.23      6.98 o
   0   6   7      410.88      436.54     20.33 o
   1   6   7       12.96       13.58      4.12 o
   2   6   7      375.06      381.48      9.22 o
   3   6   7      396.66      406.19      8.47 o
   4   6   7       75.24       81.16      3.32 o
   5   6   7       96.96      107.21      4.18 o
   6   6   7       10.53        9.75      3.08 o
   7   6   7        1.48        0.75      2.12 o
   8   6   7        3.09        4.39      3.91 o
  -5   7   7        3.49        1.78      5.26 o
  -4   7   7       62.35       79.18      6.65 o
  -3   7   7        0.54       -0.58      3.09 o
  -2   7   7      124.09      117.89      5.74 o
  -1   7   7       69.19       71.75      4.29 o
   0   7   7      535.43      559.00     11.30 o
   1   7   7      164.23      159.68      6.98 o
   2   7   7       14.73       11.10      1.90 o
   3   7   7       29.05       33.14      4.52 o
   4   7   7       40.10       39.24      3.49 o
   5   7   7        1.40       -1.70      1.80 o
   6   7   7       63.51       67.36      6.32 o
   7   7   7        0.34        4.61      2.54 o
   8   7   7        0.00        2.99      2.54 o
  -4   8   7       14.89       11.96      6.08 o
  -3   8   7      184.94      192.97      9.34 o
  -2   8   7       18.93       19.00      6.00 o
  -1   8   7       30.89       32.74      4.97 o
   0   8   7        7.05        5.30      3.73 o
   1   8   7       65.39       72.22      3.65 o
   2   8   7       48.29       47.72      3.25 o
   3   8   7       44.98       37.84      2.94 o
   4   8   7        8.64        9.18      2.07 o
   5   8   7       12.53       13.35      2.59 o
   6   8   7       84.35       75.73      4.06 o
   7   8   7       62.99       67.40      4.06 o
   8   8   7        0.88       -1.98      3.04 o
  -4   9   7        3.84        3.64      6.10 o
  -3   9   7        0.01       -2.49      3.54 o
  -2   9   7       32.53       34.82      4.66 o
  -1   9   7      133.95      152.30      6.77 o
   0   9   7      176.36      169.81      7.10 o
   1   9   7        0.97       -0.48      3.16 o
   2   9   7      117.01      130.49      5.27 o
   3   9   7      141.77      166.91      5.55 o
   4   9   7       32.87       31.65      2.72 o
   5   9   7       36.48       36.76      2.96 o
   6   9   7        0.68       -1.21      5.45 o
   7   9   7        1.16       -2.63      2.63 o
   8   9   7        4.55        1.75      3.58 o
  -3  10   7        0.02       -2.92      3.67 o
  -2  10   7       26.86       38.76      4.64 o
  -1  10   7       18.57       13.57      3.87 o
   0  10   7        9.48        4.49      3.29 o
   1  10   7      115.33      123.13      7.10 o
   2  10   7        4.30        5.47      4.85 o
   3  10   7       75.32       73.30      3.45 o
   4  10   7       26.21       25.22      2.54 o
   5  10   7        2.59        3.77      2.93 o
   6  10   7        9.03        8.54      2.70 o
   7  10   7        0.86        1.28      2.97 o
   8  10   7        3.33        1.56      3.93 o
  -3  11   7       11.92       12.66      4.49 o
  -2  11   7        0.02        5.68      3.99 o
  -1  11   7       25.95       31.68      4.97 o
   0  11   7        3.00        1.84      2.89 o
   1  11   7       42.27       38.25      2.20 o
   2  11   7       81.57       70.23      3.71 o
   3  11   7       17.95       18.86      4.07 o
   4  11   7        0.35        2.75      2.06 o
   5  11   7       14.42       18.33      3.16 o
   6  11   7        8.95        4.35      2.96 o
   7  11   7       22.65       21.54      3.47 o
  -2  12   7        8.17        1.72     13.14 o
  -1  12   7        5.18        4.21      4.00 o
   0  12   7        1.03        0.97      3.35 o
   1  12   7       10.40        7.74      3.24 o
   2  12   7       57.73       63.48      3.56 o
   3  12   7      134.23      129.56      5.14 o
   4  12   7      183.19      182.02      6.31 o
   5  12   7        2.39        7.17      3.14 o
   6  12   7        2.58       -2.83      3.09 o
   7  12   7        4.58        5.50      3.01 o
  -1  13   7        1.97       -2.01     11.53 o
   0  13   7       19.56       10.47      3.67 o
   1  13   7        1.92       -2.04      4.54 o
   2  13   7       26.28       22.00      3.00 o
   3  13   7        3.51        3.61      2.87 o
   4  13   7       18.83       25.72      2.98 o
   5  13   7        9.17        5.77      3.21 o
   6  13   7        1.29        3.17      3.47 o
   7  13   7        0.00        4.74      6.00 o
   0  14   7        0.03       -1.90      4.03 o
   1  14   7       22.46        9.08      3.59 o
   2  14   7        1.49        2.01      2.36 o
   3  14   7       10.76       15.76      8.49 o
   4  14   7       17.94       21.09      3.22 o
   5  14   7       10.74       11.61      4.09 o
   6  14   7        1.48       -3.42      3.42 o
   2  15   7       16.98       18.05      8.15 o
   3  15   7        1.50       -0.26      4.18 o
   4  15   7        0.83        2.74      4.38 o
  -1 -14   8        1.21        2.93      3.74 o
  -3 -13   8       38.36       29.93      3.83 o
  -2 -13   8        0.03       -0.09      3.67 o
  -1 -13   8        3.99        6.53      3.01 o
   0 -13   8       27.42       26.64      3.32 o
   1 -13   8        1.25        2.57      2.84 o
  -4 -12   8        0.88        4.44      3.33 o
  -3 -12   8        8.10        7.21      2.62 o
  -2 -12   8        0.18        0.40      2.19 o
  -1 -12   8        5.72        5.50      2.84 o
   0 -12   8        1.31        0.65      4.01 o
   1 -12   8        1.99       -1.26      2.45 o
   2 -12   8        1.96        4.62      3.00 o
   3 -12   8        2.06        3.79      3.00 o
  -5 -11   8        0.64       -2.95      3.35 o
  -4 -11   8       23.49       26.08      6.06 o
  -3 -11   8        9.74        9.97      2.52 o
  -2 -11   8       53.50       53.59      3.29 o
  -1 -11   8        3.37        6.67      2.11 o
   0 -11   8       48.93       38.31      2.92 o
   1 -11   8        0.02        0.51      2.57 o
   2 -11   8        2.50        4.38      2.88 o
   3 -11   8       19.02       14.25      3.12 o
   4 -11   8        3.38        0.51      3.08 o
  -5 -10   8       42.92       43.50      5.03 o
  -4 -10   8       14.58       15.55      3.42 o
  -3 -10   8       19.52       14.25      2.60 o
  -2 -10   8        4.21        5.84      2.22 o
  -1 -10   8       77.82       85.79      9.20 o
   0 -10   8        3.02       -2.68      2.68 o
   1 -10   8       57.01       53.44      3.55 o
   2 -10   8        2.99       -0.79      2.92 o
   3 -10   8        2.03        3.79      2.72 o
   4 -10   8        8.24        7.38      3.04 o
  -5  -9   8        3.44        3.28      3.26 o
  -4  -9   8       25.09       29.09      3.54 o
  -3  -9   8        0.82        0.68      1.99 o
  -2  -9   8      174.38      154.75      9.59 o
  -1  -9   8       24.87       24.76      2.27 o
   0  -9   8        9.94       13.53      1.84 o
   1  -9   8       39.41       42.26      2.91 o
   2  -9   8        1.88        2.80      2.17 o
   3  -9   8       14.62       10.85      3.04 o
   4  -9   8       21.62       21.47      3.35 o
   5  -9   8        1.76        0.24      2.80 o
  -6  -8   8       21.50       13.96      3.59 o
  -5  -8   8        9.31       11.22      3.02 o
  -4  -8   8       45.01       49.17      8.51 o
  -3  -8   8        0.05        2.13      1.98 o
  -2  -8   8       33.11       36.94      2.74 o
  -1  -8   8       19.11       17.21      1.85 o
   0  -8   8       21.26       22.18      1.58 o
   1  -8   8       73.63       75.90      2.86 o
   2  -8   8       40.39       50.92      3.35 o
   3  -8   8        3.39        1.82      2.41 o
   4  -8   8       14.93       14.45      2.60 o
   5  -8   8        2.75        1.93      3.08 o
  -6  -7   8        4.35        1.55      2.93 o
  -5  -7   8       95.30       87.37      5.19 o
  -4  -7   8       10.17        8.53      2.51 o
  -3  -7   8       16.69       12.53      2.03 o
  -2  -7   8       32.11       29.73      2.17 o
  -1  -7   8       16.29       13.32      1.56 o
   0  -7   8        0.19       -0.21      1.89 o
   1  -7   8        0.01        0.19      1.98 o
   2  -7   8        0.43       -0.36      1.78 o
   3  -7   8        0.11       -2.17      2.17 o
   4  -7   8       16.39       17.56      2.33 o
   5  -7   8        0.90        0.36      2.53 o
   6  -7   8        0.01        1.18      3.08 o
  -6  -6   8       23.98       25.13      3.61 o
  -5  -6   8        0.16       -2.40      2.40 o
  -4  -6   8       58.40       40.73      5.17 o
  -3  -6   8        1.22        0.53      1.37 o
  -2  -6   8      544.50      530.91     12.24 o
  -1  -6   8      101.93       89.14      2.99 o
   0  -6   8       46.86       44.91      5.05 o
   1  -6   8      160.10      163.02      4.74 o
   2  -6   8       99.66      106.59      8.60 o
   3  -6   8        7.83       12.75      2.05 o
   4  -6   8        6.95        7.78      2.49 o
   5  -6   8        2.02       -1.78      2.17 o
   6  -6   8        0.75       -2.01      2.41 o
  -6  -5   8        2.68        6.18      3.19 o
  -5  -5   8        0.71        1.09      2.16 o
  -4  -5   8        9.64       14.49      2.53 o
  -3  -5   8       15.49       19.39      3.79 o
  -2  -5   8       56.56       63.89      2.62 o
  -1  -5   8      250.19      267.42      8.06 o
   0  -5   8       83.49       88.15      3.23 o
   1  -5   8      282.96      302.23      7.20 o
   2  -5   8       80.94       75.54      3.25 o
   3  -5   8        0.20       -1.78      1.78 o
   4  -5   8        7.84        5.88      2.01 o
   5  -5   8       21.48       23.25      2.84 o
   6  -5   8        2.29        1.11      2.05 o
   7  -5   8        0.78        7.74      6.32 o
  -6  -4   8        3.50        5.95      3.49 o
  -5  -4   8        8.08        2.55      2.75 o
  -4  -4   8       10.46        9.61      2.92 o
  -3  -4   8        2.36       -0.14      1.40 o
  -2  -4   8        0.53       -1.51      1.58 o
  -1  -4   8        7.77       14.51      4.64 o
   0  -4   8      193.24      193.61      5.68 o
   1  -4   8      195.81      201.87      4.89 o
   2  -4   8      165.55      157.33      5.15 o
   3  -4   8       12.39        7.10      1.53 o
   4  -4   8        4.87        3.08      1.66 o
   5  -4   8        0.10       -0.47      1.74 o
   6  -4   8       11.76        7.22      1.30 o
   7  -4   8        0.20       -0.71      2.84 o
  -6  -3   8        0.00        4.25      4.07 o
  -5  -3   8       51.25       67.20      4.47 o
  -4  -3   8      297.94      307.31      8.17 o
  -3  -3   8      651.10      712.45     16.10 o
  -2  -3   8       37.73       31.51      5.11 o
  -1  -3   8       42.55       42.65      4.24 o
   0  -3   8        0.60        3.48      3.32 o
   1  -3   8        1.53        3.50      2.35 o
   2  -3   8      883.52      890.05     14.60 o
   3  -3   8       13.95       11.87      1.50 o
   4  -3   8       17.63       16.31      4.46 o
   5  -3   8        3.01        5.33      1.35 o
   6  -3   8       34.11       35.11      7.12 o
   7  -3   8        2.11        0.73      5.47 o
  -6  -2   8       69.75       60.90      5.79 o
  -5  -2   8       22.01       22.86      5.23 o
  -4  -2   8      504.55      539.05     12.45 o
  -3  -2   8      176.20      174.98      7.36 o
  -2  -2   8      181.41      179.38      6.35 o
  -1  -2   8       20.28       19.40      1.90 o
   0  -2   8       27.56       24.31      2.69 o
   1  -2   8       77.25       76.04      3.55 o
   2  -2   8       62.16       63.75      2.84 o
   3  -2   8       28.86       32.55      4.46 o
   4  -2   8       42.12       43.09      4.66 o
   5  -2   8        0.94        1.99      2.68 o
   6  -2   8       16.64       13.01      2.59 o
   7  -2   8        2.98        1.07      2.55 o
   8  -2   8        2.13       13.47     18.47 o
  -6  -1   8        1.09        0.54      4.38 o
  -5  -1   8        3.13        9.66      3.64 o
  -4  -1   8        0.14        4.06      2.89 o
  -3  -1   8      212.81      204.08      4.93 o
  -2  -1   8        1.36        0.89      2.01 o
  -1  -1   8      281.47      290.24      6.33 o
   0  -1   8        0.04        0.53      1.21 o
   1  -1   8      735.40      700.47     12.14 o
   2  -1   8      225.80      220.17      8.25 o
   3  -1   8        0.68       -1.41      1.41 o
   4  -1   8       11.24       12.96      1.99 o
   5  -1   8      110.75      111.25      8.21 o
   6  -1   8        1.09        0.61      1.97 o
   7  -1   8        1.29        1.56      2.69 o
   8  -1   8        5.36        5.39      5.19 o
  -6   0   8        7.25       10.08      5.80 o
  -5   0   8        2.99        8.83      5.96 o
  -4   0   8       50.62       45.86      3.75 o
  -3   0   8      984.41     1016.65     40.40 o
  -2   0   8        0.92        1.23      4.14 o
  -1   0   8      890.26      902.35     16.26 o
   0   0   8        0.34        0.84      2.41 o
   1   0   8      142.10      143.75      4.56 o
   2   0   8      366.95      358.35     12.69 o
   3   0   8       40.13       41.05      2.97 o
   4   0   8        5.75        6.55      1.84 o
   5   0   8        0.07        0.39      1.74 o
   6   0   8        0.28       -0.66      1.64 o
   7   0   8        0.22        1.38      2.37 o
   8   0   8       16.66       19.45     10.52 o
  -6   1   8        0.00       -3.91      4.33 o
  -5   1   8       10.97       11.20      4.24 o
  -4   1   8      338.68      361.25     11.51 o
  -3   1   8        0.68        1.35      1.66 o
  -2   1   8       28.64       26.71      2.51 o
  -1   1   8       48.94       51.87      2.78 o
   0   1   8        0.80       -1.08      2.51 o
   1   1   8      668.59      689.33     14.31 o
   2   1   8      337.24      342.25      8.47 o
   3   1   8        2.77        3.22      1.87 o
   4   1   8      173.07      163.54      4.64 o
   5   1   8        2.95        1.10      2.98 o
   6   1   8        2.98        1.68      1.80 o
   7   1   8        1.11        1.22      2.29 o
   8   1   8       11.24        4.02      3.56 o
  -6   2   8        5.04       11.89      5.19 o
  -5   2   8       20.25       28.41     13.22 o
  -4   2   8       11.43       10.40      8.41 o
  -3   2   8      293.41      293.97      7.76 o
  -2   2   8        3.33        2.49      1.61 o
  -1   2   8      660.78      667.60     16.34 o
   0   2   8       85.26       84.90      3.91 o
   1   2   8     1404.32     1403.90     25.32 o
   2   2   8      278.85      272.41      6.31 o
   3   2   8      235.65      258.74      6.02 o
   4   2   8        0.01        0.78      2.11 o
   5   2   8       20.48       17.53      2.10 o
   6   2   8        0.05        1.93      1.95 o
   7   2   8       21.42       17.74      4.01 o
   8   2   8        8.85        5.79      2.98 o
  -5   3   8        3.18       -0.17      3.77 o
  -4   3   8       11.21       13.10      4.42 o
  -3   3   8       83.83       99.21      3.60 o
  -2   3   8       11.96       13.51      2.43 o
  -1   3   8        2.85        3.96      2.09 o
   0   3   8      236.53      210.79      6.18 o
   1   3   8       57.58       55.93      2.90 o
   2   3   8      998.58     1049.83     23.03 o
   3   3   8       38.81       38.34      2.10 o
   4   3   8       87.66       85.90      8.15 o
   5   3   8       11.89       14.21      4.16 o
   6   3   8       51.13       48.97      7.36 o
   7   3   8        1.05       -1.03      4.68 o
   8   3   8        0.03        2.88      3.04 o
  -5   4   8       14.81       14.07      4.12 o
  -4   4   8       34.52       39.69      4.00 o
  -3   4   8        2.87        0.56      1.95 o
  -2   4   8        2.82        8.24      1.87 o
  -1   4   8        0.62       -1.33      2.74 o
   0   4   8      131.57      112.54      8.96 o
   1   4   8       10.61        8.77      2.73 o
   2   4   8        7.65       12.90      2.45 o
   3   4   8      502.45      502.62     10.50 o
   4   4   8        0.78        1.85      1.42 o
   5   4   8        0.16        0.86      1.51 o
   6   4   8        7.94       10.61      2.45 o
   7   4   8        2.33       -0.22      7.81 o
   8   4   8        7.57        5.79      2.92 o
  -5   5   8        0.90        3.06      7.44 o
  -4   5   8        2.18        0.45      2.95 o
  -3   5   8        0.85        0.93      4.44 o
  -2   5   8       39.45       35.77      3.39 o
  -1   5   8      307.44      305.81      7.78 o
   0   5   8        0.00        2.71      3.34 o
   1   5   8      647.54      635.46     15.45 o
   2   5   8      133.21      139.92     10.46 o
   3   5   8        0.27        0.08      1.71 o
   4   5   8        1.64        0.12      1.55 o
   5   5   8        9.06        7.99      1.73 o
   6   5   8      115.42      116.45      6.24 o
   7   5   8        3.57        1.18      3.39 o
   8   5   8        0.60        3.23      3.47 o
  -5   6   8        0.66        8.31      9.17 o
  -4   6   8       30.47       35.70      5.24 o
  -3   6   8       47.84       42.97      3.98 o
  -2   6   8       15.91       18.39      2.94 o
  -1   6   8      136.06      145.66      4.68 o
   0   6   8      137.23      127.94      5.00 o
   1   6   8      183.01      185.72      7.17 o
   2   6   8        4.51        5.74      2.13 o
   3   6   8      227.45      239.86      5.67 o
   4   6   8        7.38        7.20      1.97 o
   5   6   8       21.06       15.87      1.89 o
   6   6   8        8.76        4.81      1.98 o
   7   6   8       22.79       23.64      4.91 o
   8   6   8        8.15        4.31      6.10 o
  -4   7   8        2.23        1.58      6.34 o
  -3   7   8        9.44        8.84      4.03 o
  -2   7   8        4.28        1.50      3.29 o
  -1   7   8       28.02       22.99      4.95 o
   0   7   8      544.01      577.11     12.47 o
   1   7   8       84.89       82.59      5.29 o
   2   7   8      118.07      118.43      8.55 o
   3   7   8       26.87       33.07      2.60 o
   4   7   8      166.83      163.71      4.69 o
   5   7   8        0.34        2.07      2.14 o
   6   7   8        0.50        5.42      2.18 o
   7   7   8        0.53       -3.49      3.49 o
   8   7   8        0.15       -0.90      2.58 o
  -4   8   8        0.11       -4.23      5.13 o
  -3   8   8       30.98       30.17      4.27 o
  -2   8   8        0.00       -3.52      3.52 o
  -1   8   8        3.52        5.94      3.11 o
   0   8   8        9.43       10.44      4.89 o
   1   8   8        1.11        1.50      3.25 o
   2   8   8      109.03       96.25      4.02 o
   3   8   8      191.26      198.64      8.94 o
   4   8   8      203.36      224.67      6.44 o
   5   8   8       36.32       33.36      3.21 o
   6   8   8       15.80       16.37      6.12 o
   7   8   8       10.32        8.08      2.66 o
   8   8   8        0.46        0.74      5.37 o
  -3   9   8        2.13       -1.29      4.02 o
  -2   9   8       15.53       14.34      4.30 o
  -1   9   8       42.31       44.35      4.20 o
   0   9   8      213.84      235.68      9.63 o
   1   9   8       39.87       40.70      2.51 o
   2   9   8       21.80       17.38      3.34 o
   3   9   8        4.17        5.44      3.26 o
   4   9   8       16.79       15.05      2.68 o
   5   9   8      117.25      114.15      6.49 o
   6   9   8        3.36        7.40      2.23 o
   7   9   8        3.10        2.68      3.39 o
   8   9   8        2.01        7.71      4.82 o
  -3  10   8        0.23       -1.70      6.45 o
  -2  10   8        1.22        1.24      5.16 o
  -1  10   8        5.96        5.65      4.35 o
   0  10   8      106.22      124.12      6.39 o
   1  10   8        0.20        0.46      1.82 o
   2  10   8      719.66      745.65     14.96 o
   3  10   8       35.15       37.61      3.44 o
   4  10   8       16.10       10.90      3.07 o
   5  10   8       53.57       58.49      3.93 o
   6  10   8       14.82        7.50      4.25 o
   7  10   8        0.68       -2.95      2.95 o
   8  10   8        1.05        1.21      3.32 o
  -2  11   8        0.72        4.87      4.18 o
  -1  11   8        2.63        3.13      8.64 o
   0  11   8        0.90        1.60      3.79 o
   1  11   8        0.10       -1.65      3.83 o
   2  11   8       19.10       17.07      2.70 o
   3  11   8      424.46      472.15     26.50 o
   4  11   8       22.75       21.84      2.76 o
   5  11   8        1.62        4.47      3.69 o
   6  11   8        5.78        6.65      3.55 o
   7  11   8       18.44       16.22      3.46 o
  -1  12   8        6.13        2.33      4.34 o
   0  12   8       21.15       24.08      4.20 o
   1  12   8        0.22        4.78      3.56 o
   2  12   8       25.27       26.14      2.81 o
   3  12   8       16.19       13.70      2.93 o
   4  12   8       72.57       75.65      6.51 o
   5  12   8       17.54       14.65      2.69 o
   6  12   8        0.06       -3.28      3.34 o
   7  12   8        0.61       -1.73      4.29 o
   0  13   8        0.09        4.52      4.37 o
   1  13   8        1.19        3.40      4.07 o
   2  13   8        5.53        8.88      3.55 o
   3  13   8        9.41        8.66      4.48 o
   4  13   8        1.48        3.81      2.87 o
   5  13   8        0.09        1.11      5.25 o
   6  13   8       20.28       17.50      3.76 o
   1  14   8        0.53       -1.38      4.40 o
   2  14   8        5.78        6.96      2.26 o
   3  14   8       15.77       17.07      3.71 o
   4  14   8        0.80       -2.85      3.14 o
   5  14   8        0.62       10.31      4.50 o
   3  15   8        7.57        3.80      3.81 o
  -2 -13   9        0.29        6.32      3.73 o
  -1 -13   9        9.19       16.48      4.40 o
   0 -13   9       21.41       13.34      4.58 o
   1 -13   9        0.42        1.62      5.92 o
  -3 -12   9        0.94        3.30      3.22 o
  -2 -12   9        0.01        1.81      2.53 o
  -1 -12   9        9.82        5.35      2.50 o
   0 -12   9        9.08       11.81      2.11 o
   1 -12   9        1.12        3.83      2.88 o
   2 -12   9        1.79        3.28      3.00 o
  -4 -11   9       12.76       13.61      3.49 o
  -3 -11   9        0.69       -0.01      2.67 o
  -2 -11   9        3.83        6.90      2.21 o
  -1 -11   9        2.47        3.02      4.22 o
   0 -11   9        0.01        1.93      2.84 o
   1 -11   9       11.25       10.06      2.09 o
   2 -11   9       10.66        5.60      2.88 o
   3 -11   9       12.31       11.60      3.24 o
  -4 -10   9        1.56        7.29      8.94 o
  -3 -10   9      148.43      136.12      7.32 o
  -2 -10   9        2.73        1.91      1.91 o
  -1 -10   9      181.05      191.54      5.47 o
   0 -10   9       13.22        9.89      1.70 o
   1 -10   9       62.71       64.98      5.33 o
   2 -10   9       43.10       40.81      3.51 o
   3 -10   9       15.33       11.53      2.80 o
   4 -10   9        1.98        3.51      3.08 o
  -5  -9   9        0.25       -2.67      3.56 o
  -4  -9   9        7.40        7.28      2.98 o
  -3  -9   9       47.88       50.21      3.15 o
  -2  -9   9       53.86       48.53      2.83 o
  -1  -9   9       29.54       26.52      1.96 o
   0  -9   9       31.60       32.26      4.28 o
   1  -9   9       13.58       14.82      3.12 o
   2  -9   9      126.13      128.20      4.78 o
   3  -9   9        0.03       -2.33      2.72 o
   4  -9   9       17.49       14.29      2.76 o
   5  -9   9        0.00       -0.63      3.20 o
  -5  -8   9        0.57       -1.72      3.12 o
  -4  -8   9       35.47       28.50      3.87 o
  -3  -8   9        3.15        1.02      2.12 o
  -2  -8   9        0.08        2.47      1.58 o
  -1  -8   9       28.22       29.57      3.81 o
   0  -8   9      122.75      118.70      4.25 o
   1  -8   9       42.30       45.31      3.47 o
   2  -8   9        4.46        3.71      1.97 o
   3  -8   9        8.82        5.72      2.57 o
   4  -8   9        3.29        6.63      2.68 o
   5  -8   9        0.25       -2.76      2.76 o
  -5  -7   9      112.08      108.11      5.82 o
  -4  -7   9        0.02       -0.39      2.43 o
  -3  -7   9       64.15       57.48      3.99 o
  -2  -7   9       11.30       12.56      1.80 o
  -1  -7   9      464.40      464.10     10.73 o
   0  -7   9        6.54        6.76      2.11 o
   1  -7   9      236.88      252.82     17.72 o
   2  -7   9      254.49      282.86      7.98 o
   3  -7   9        2.05        4.46      2.41 o
   4  -7   9        8.19        4.54      2.76 o
   5  -7   9        0.66       -1.34      2.29 o
   6  -7   9        1.14        3.51      4.03 o
  -6  -6   9        1.99       -1.90      2.04 o
  -5  -6   9        5.25       -0.14      2.71 o
  -4  -6   9       20.50       16.10      2.69 o
  -3  -6   9       27.73       22.39      3.97 o
  -2  -6   9        4.51        7.96      2.50 o
  -1  -6   9      426.49      435.02     14.51 o
   0  -6   9       22.01       17.06      2.64 o
   1  -6   9       27.99       24.06      2.62 o
   2  -6   9      134.79      139.56      4.46 o
   3  -6   9        9.26        7.81      2.21 o
   4  -6   9        0.83        2.25      2.45 o
   5  -6   9        0.00       -0.91      2.13 o
   6  -6   9        1.46        9.16      2.57 o
  -6  -5   9        5.60        1.99      2.73 o
  -5  -5   9        8.99        4.43      2.73 o
  -4  -5   9        1.63       -1.73      2.74 o
  -3  -5   9        1.50        2.95      2.17 o
  -2  -5   9      272.69      321.84      7.61 o
  -1  -5   9        1.00       -2.81      2.81 o
   0  -5   9      449.11      466.31     11.96 o
   1  -5   9       87.39       90.81      5.11 o
   2  -5   9       20.59       21.59      1.56 o
   3  -5   9       30.87       34.95      7.74 o
   4  -5   9        3.92        4.93      1.97 o
   5  -5   9        1.48        0.99      2.09 o
   6  -5   9        4.23        2.33      1.62 o
   7  -5   9        0.09        6.00      7.85 o
  -6  -4   9       13.48       12.98      9.87 o
  -5  -4   9       11.37        4.43      6.53 o
  -4  -4   9        5.39        6.90      2.49 o
  -3  -4   9      116.79      120.23      4.03 o
  -2  -4   9       15.60       14.69      2.86 o
  -1  -4   9       42.74       50.35     12.97 o
   0  -4   9      119.89      112.45      4.64 o
   1  -4   9       21.69       24.47      6.55 o
   2  -4   9       80.34       80.06      3.26 o
   3  -4   9        1.24        1.64      1.46 o
   4  -4   9       95.41      106.13      4.50 o
   5  -4   9        1.21        1.50      1.66 o
   6  -4   9        2.42        2.60      1.14 o
   7  -4   9        1.54       11.64      5.68 o
  -6  -3   9        8.46        7.30      3.17 o
  -5  -3   9       24.16       26.16      4.64 o
  -4  -3   9        3.35        7.28      3.24 o
  -3  -3   9      710.06      732.42     13.30 o
  -2  -3   9     1027.12     1118.64     29.70 o
  -1  -3   9        0.38        1.39      1.89 o
   0  -3   9       17.50       21.96      4.68 o
   1  -3   9       73.48       80.57      3.89 o
   2  -3   9        0.61       -1.50      1.93 o
   3  -3   9        0.02        1.45      1.66 o
   4  -3   9       85.17       90.48      5.17 o
   5  -3   9       21.07       23.83      3.81 o
   6  -3   9       10.33       19.72      5.43 o
   7  -3   9        0.48        7.18      4.84 o
  -6  -2   9       12.65        1.38      4.16 o
  -5  -2   9        4.01        4.24      2.82 o
  -4  -2   9        4.15        3.33      2.69 o
  -3  -2   9       68.48       63.34      3.02 o
  -2  -2   9      986.89     1078.97     32.60 o
  -1  -2   9        9.04       10.03      1.68 o
   0  -2   9      139.41      137.28      5.16 o
   1  -2   9       77.50       77.81      4.62 o
   2  -2   9       74.33       75.72      2.62 o
   3  -2   9       21.50       21.79      1.93 o
   4  -2   9       16.51       18.34      2.82 o
   5  -2   9        2.40        4.33      2.08 o
   6  -2   9        2.15        1.26      3.85 o
   7  -2   9        0.85       -0.11      1.34 o
  -6  -1   9        4.31        2.00      3.38 o
  -5  -1   9       52.76       57.13      4.96 o
  -4  -1   9       76.94       78.56      9.95 o
  -3  -1   9      408.67      396.21      8.13 o
  -2  -1   9      122.86      128.58      4.32 o
  -1  -1   9       69.24       62.03      2.84 o
   0  -1   9        4.61        6.63      2.55 o
   1  -1   9      169.51      163.91      4.01 o
   2  -1   9      199.92      216.09      6.12 o
   3  -1   9       95.45       98.10      4.24 o
   4  -1   9       16.12       18.59      2.07 o
   5  -1   9       49.87       51.29      3.26 o
   6  -1   9        4.08        1.44      2.82 o
   7  -1   9       11.38       11.10      4.46 o
   8  -1   9        5.83        3.93      8.29 o
  -6   0   9        0.92        7.89      4.46 o
  -5   0   9        0.46       -0.08      3.06 o
  -4   0   9       17.16       23.15      5.01 o
  -3   0   9       41.32       41.26      2.22 o
  -2   0   9     1397.98     1435.77     28.26 o
  -1   0   9        1.71        3.48      2.72 o
   0   0   9      435.61      453.84     10.72 o
   1   0   9       81.00       66.30      3.67 o
   2   0   9      215.43      213.94      5.39 o
   3   0   9        2.32        3.97      3.55 o
   4   0   9        0.83       -1.78      1.78 o
   5   0   9       12.16        9.96      2.55 o
   6   0   9        0.19        1.43      3.04 o
   7   0   9        0.00        2.51      4.32 o
   8   0   9        1.44       -4.39      5.43 o
  -5   1   9        0.85        6.09      3.71 o
  -4   1   9      100.26      102.62      5.05 o
  -3   1   9       17.15       16.71      5.09 o
  -2   1   9      138.76      146.00      5.88 o
  -1   1   9       25.98       20.18      2.75 o
   0   1   9      422.58      423.28     11.03 o
   1   1   9      182.45      179.00      5.69 o
   2   1   9       29.34       23.18      2.88 o
   3   1   9      226.56      231.40      7.04 o
   4   1   9       80.30       78.13      3.91 o
   5   1   9       11.39        7.55      3.49 o
   6   1   9        1.66        4.58      2.91 o
   7   1   9       10.15        7.56      1.89 o
   8   1   9        1.25       -2.19      9.91 o
  -5   2   9        7.68        7.27     10.34 o
  -4   2   9        3.18        4.31      3.37 o
  -3   2   9      466.41      492.67     10.87 o
  -2   2   9       70.60       77.45      3.40 o
  -1   2   9       92.22       95.14      4.38 o
   0   2   9       38.29       40.05      3.79 o
   1   2   9       86.58       78.33      7.18 o
   2   2   9       18.27       20.10      2.94 o
   3   2   9      231.65      230.09      5.52 o
   4   2   9      191.05      182.99      6.48 o
   5   2   9       19.99       18.80      2.31 o
   6   2   9        2.80        1.77      2.80 o
   7   2   9        2.46       -0.42      1.73 o
   8   2   9       13.91       14.28      5.66 o
  -5   3   9       11.47        3.65      5.76 o
  -4   3   9        3.36        8.74      3.60 o
  -3   3   9       55.73       51.39      2.99 o
  -2   3   9      213.43      237.44     10.58 o
  -1   3   9       62.99       63.75      3.83 o
   0   3   9        0.53       -2.21      2.21 o
   1   3   9      173.48      165.57      5.06 o
   2   3   9      298.49      300.02      8.67 o
   3   3   9      610.05      650.21     11.99 o
   4   3   9       16.36       14.57      3.61 o
   5   3   9       95.01      103.38      4.90 o
   6   3   9       43.97       41.95      7.54 o
   7   3   9        4.42        4.20      3.39 o
   8   3   9        2.98        3.63      3.05 o
  -5   4   9        5.04        4.66      7.97 o
  -4   4   9       64.04       62.89      4.92 o
  -3   4   9        0.69        2.41      3.79 o
  -2   4   9        1.45        3.60      2.09 o
  -1   4   9       14.38        9.05      2.62 o
   0   4   9       91.22       80.32      4.62 o
   1   4   9       76.53       74.15      3.40 o
   2   4   9      387.10      393.86     10.69 o
   3   4   9       46.40       55.00      2.52 o
   4   4   9       43.71       42.34      4.64 o
   5   4   9        0.83       -0.80      1.78 o
   6   4   9       22.23       25.73      5.15 o
   7   4   9        1.00        0.74      2.41 o
   8   4   9        8.85        0.77      3.18 o
  -4   5   9        9.76        5.73      2.82 o
  -3   5   9        6.69        9.16      2.78 o
  -2   5   9       21.25       18.27      2.37 o
  -1   5   9        0.02        0.67      2.72 o
   0   5   9      149.30      148.11      5.60 o
   1   5   9      508.81      513.49     10.99 o
   2   5   9        0.63       -2.41      2.41 o
   3   5   9      178.62      188.22      4.84 o
   4   5   9        2.31        2.29      1.84 o
   5   5   9        0.77        2.67      2.11 o
   6   5   9        0.17       -9.93     13.70 o
   7   5   9        5.42        3.31      2.71 o
   8   5   9        1.35       10.12      9.12 o
  -4   6   9        7.03       -0.64      3.65 o
  -3   6   9        6.51       -2.94      3.08 o
  -2   6   9       22.15       13.27      2.93 o
  -1   6   9        1.49        2.19      2.39 o
   0   6   9      333.22      348.39      9.50 o
   1   6   9      361.52      372.39      9.54 o
   2   6   9       58.38       52.33      3.28 o
   3   6   9       22.16       25.11      6.81 o
   4   6   9      122.06      130.36      4.30 o
   5   6   9        3.83        5.31      1.90 o
   6   6   9        4.52        2.33      2.27 o
   7   6   9       21.71       21.69      7.18 o
   8   6   9        4.08       -2.29      3.90 o
  -4   7   9        0.75        1.48      3.92 o
  -3   7   9        1.77        1.24      4.16 o
  -2   7   9      407.35      389.21     13.05 o
  -1   7   9        5.97        4.14      2.97 o
   0   7   9      346.65      322.24      8.54 o
   1   7   9       39.29       36.92      4.72 o
   2   7   9      105.95      110.06      4.80 o
   3   7   9        1.82       -0.51      5.15 o
   4   7   9        4.44        3.46      3.95 o
   5   7   9       10.74        9.26      2.35 o
   6   7   9        0.26        0.23      2.26 o
   7   7   9        2.66        3.44      2.27 o
   8   7   9        2.54        0.12      4.93 o
  -3   8   9        2.71       -1.49      4.28 o
  -2   8   9       22.06       27.30     12.16 o
  -1   8   9      236.00      215.57     10.42 o
   0   8   9        0.67       -0.58      1.42 o
   1   8   9       18.26       23.16      3.12 o
   2   8   9      138.89      152.61      5.88 o
   3   8   9        1.65        8.73      5.01 o
   4   8   9        2.30        4.28      2.63 o
   5   8   9       15.31       20.26      2.71 o
   6   8   9        5.48       -0.06      3.39 o
   7   8   9        0.07       -2.24      4.72 o
   8   8   9        2.98        3.26      3.28 o
  -3   9   9        0.09       -3.70      3.70 o
  -2   9   9        5.71        2.19      3.91 o
  -1   9   9        9.66       12.27      3.81 o
   0   9   9       36.31       38.36      4.02 o
   1   9   9       85.07       86.45      3.62 o
   2   9   9      128.15      118.89      5.77 o
   3   9   9       24.86       18.58      4.10 o
   4   9   9        7.30       13.05      2.43 o
   5   9   9       10.14        8.47      2.55 o
   6   9   9        1.80        4.29      2.90 o
   7   9   9        4.24        1.39      5.82 o
   8   9   9        0.73        4.97      3.09 o
  -2  10   9        4.49        5.14      5.47 o
  -1  10   9        0.47       -1.74      5.09 o
   0  10   9       97.70       86.46      5.09 o
   1  10   9        4.18        7.00      1.64 o
   2  10   9       14.96       11.43      2.62 o
   3  10   9       55.69       55.64      5.68 o
   4  10   9       14.16        8.13      3.59 o
   5  10   9       70.05       60.50      5.92 o
   6  10   9        0.39        0.66      3.68 o
   7  10   9        7.60        4.10      4.03 o
  -2  11   9        1.93       -3.01      4.85 o
  -1  11   9        9.65        5.91      5.52 o
   0  11   9        1.18        8.30      3.82 o
   1  11   9       22.11       27.04      3.93 o
   2  11   9       15.05       13.87      2.71 o
   3  11   9       80.06       74.57     10.03 o
   4  11   9      192.25      197.84      6.24 o
   5  11   9       13.47       11.07      3.15 o
   6  11   9        5.02        3.17      3.71 o
   7  11   9        6.82        8.04      3.52 o
  -1  12   9       16.49       18.95      6.69 o
   0  12   9        5.91       14.00      4.30 o
   1  12   9       34.51       33.66      8.45 o
   2  12   9        0.72        0.42      3.35 o
   3  12   9       14.26       12.42      3.35 o
   4  12   9        1.41        1.16      3.01 o
   5  12   9       53.63       52.55      4.08 o
   6  12   9       11.78        9.18      3.71 o
   7  12   9        0.41        4.94      3.41 o
   0  13   9        0.38        5.87      4.05 o
   1  13   9        0.40        1.88      3.72 o
   2  13   9       39.02       34.26      3.55 o
   3  13   9        0.23        6.63      2.61 o
   4  13   9       11.07        6.83      5.57 o
   5  13   9        0.00       -2.11      6.41 o
   6  13   9       14.76       10.70      3.53 o
   2  14   9        0.09        1.72      1.44 o
   3  14   9       22.39       16.57      4.28 o
   4  14   9        4.82       -2.99      2.99 o
   5  14   9        0.10        2.39      4.01 o
  -2 -12  10        3.30        4.24      3.35 o
  -1 -12  10        7.47        5.82      3.39 o
   0 -12  10        0.00       -3.38      3.73 o
   1 -12  10        0.07       -0.83      3.83 o
  -3 -11  10        2.19       -3.49      3.49 o
  -2 -11  10       13.71        0.90      3.47 o
  -1 -11  10       36.60       27.54      3.79 o
   0 -11  10       24.95       27.08      3.40 o
   1 -11  10        1.71        0.39      1.58 o
   2 -11  10        7.87        4.58      4.03 o
   3 -11  10        0.01        0.12      3.71 o
  -4 -10  10        2.49        7.90      4.05 o
  -3 -10  10       36.71       38.99      6.00 o
  -2 -10  10        3.26        5.53      2.00 o
  -1 -10  10        0.02        1.66      3.69 o
   0 -10  10        2.29        6.60      3.13 o
   1 -10  10       10.56       14.25      2.84 o
   2 -10  10        4.06        5.96      2.76 o
   3 -10  10       12.95        9.04      3.04 o
   4 -10  10        0.02        9.28      4.10 o
  -4  -9  10        1.02       -2.72      3.31 o
  -3  -9  10       30.74       30.73      4.01 o
  -2  -9  10        7.77        8.86      1.83 o
  -1  -9  10        0.02       -3.05      3.05 o
   0  -9  10       18.97       18.94      2.71 o
   1  -9  10       11.79        7.30      5.23 o
   2  -9  10        6.19        8.80      2.13 o
   3  -9  10       10.09       11.68      2.57 o
   4  -9  10        0.82       -2.49      3.20 o
  -5  -8  10        0.22        3.74      6.79 o
  -4  -8  10       75.88       78.97      9.22 o
  -3  -8  10        5.96        3.28      2.36 o
  -2  -8  10       23.63       21.70      3.28 o
  -1  -8  10       42.06       30.76      2.83 o
   0  -8  10        2.33        8.51      5.78 o
   1  -8  10       10.26       13.80      2.50 o
   2  -8  10        5.08        4.36      1.74 o
   3  -8  10       24.12       23.68      2.76 o
   4  -8  10       14.80       12.83      2.84 o
   5  -8  10        1.18       -2.53      3.47 o
  -5  -7  10       74.12       81.30      5.15 o
  -4  -7  10       13.69       12.02      2.66 o
  -3  -7  10        6.85        4.54      2.54 o
  -2  -7  10       10.58        9.91      2.80 o
  -1  -7  10       10.28       12.90      2.83 o
   0  -7  10        1.73        6.43      2.23 o
   1  -7  10       33.38       26.66      6.75 o
   2  -7  10       26.12       24.52      3.11 o
   3  -7  10        1.27        0.91      2.37 o
   4  -7  10        0.83        0.12      2.45 o
   5  -7  10        0.65        1.38      2.09 o
  -5  -6  10        3.93        4.02      5.90 o
  -4  -6  10        0.28        1.83      3.53 o
  -3  -6  10       25.89       26.69      2.44 o
  -2  -6  10        2.29        2.18      3.65 o
  -1  -6  10       51.21       49.22      3.53 o
   0  -6  10       59.30       62.27      4.24 o
   1  -6  10       29.19       34.78      2.97 o
   2  -6  10       12.08       14.51      2.88 o
   3  -6  10       24.04       26.54      4.07 o
   4  -6  10        9.95        7.38      2.45 o
   5  -6  10        0.35        0.91      2.21 o
   6  -6  10        2.54       -3.79      3.79 o
  -5  -5  10        0.02        5.02      3.24 o
  -4  -5  10       29.42       38.57      3.62 o
  -3  -5  10        5.68        7.98      1.69 o
  -2  -5  10       14.81       14.25      1.80 o
  -1  -5  10       52.72       56.54      4.18 o
   0  -5  10      205.35      213.37      7.02 o
   1  -5  10       13.41       17.17      2.96 o
   2  -5  10       29.57       33.78      2.68 o
   3  -5  10        7.15        7.35      5.15 o
   4  -5  10       18.12       16.46      2.17 o
   5  -5  10        0.37        0.47      1.50 o
   6  -5  10        0.97        0.16      2.53 o
  -5  -4  10        0.03       -0.60      2.72 o
  -4  -4  10        0.19       -0.04      3.03 o
  -3  -4  10        0.48        0.05      1.75 o
  -2  -4  10      112.42      114.67      4.73 o
  -1  -4  10        3.91        9.08      3.33 o
   0  -4  10       58.82       63.11      7.07 o
   1  -4  10       38.72       30.60      3.15 o
   2  -4  10       93.82       88.31      8.60 o
   3  -4  10       87.18       85.89      6.39 o
   4  -4  10       87.91       81.66      4.97 o
   5  -4  10        3.33       -0.16      2.96 o
   6  -4  10        0.08        1.58      1.89 o
   7  -4  10        2.07        3.35      5.72 o
  -5  -3  10       13.02       17.58      3.60 o
  -4  -3  10        0.11        1.97      2.61 o
  -3  -3  10        8.18        6.29      2.39 o
  -2  -3  10      471.34      498.41     28.20 o
  -1  -3  10      581.90      616.28     23.35 o
   0  -3  10       17.89       12.26      4.09 o
   1  -3  10       82.89       79.59      4.31 o
   2  -3  10       45.71       48.55      2.96 o
   3  -3  10       19.67       15.12      3.89 o
   4  -3  10       76.95       86.11      4.62 o
   5  -3  10        1.48        2.96      2.49 o
   6  -3  10        1.79        0.25      3.59 o
   7  -3  10        0.33        3.54      5.96 o
  -5  -2  10        2.92        1.02      3.07 o
  -4  -2  10      254.10      267.26      9.89 o
  -3  -2  10        0.01       -2.78      2.78 o
  -2  -2  10     1177.54     1317.18     22.70 o
  -1  -2  10        8.27        7.92      2.27 o
   0  -2  10       40.52       38.80      3.04 o
   1  -2  10       26.32       27.67      5.60 o
   2  -2  10      222.29      235.59      5.94 o
   3  -2  10        2.28        3.29      1.80 o
   4  -2  10        7.00        7.89      2.15 o
   5  -2  10        0.34       -2.15      2.98 o
   6  -2  10        1.03        0.53      1.12 o
   7  -2  10        0.09       -0.60      5.31 o
  -5  -1  10        0.39        1.59      3.08 o
  -4  -1  10       13.72       14.28      3.14 o
  -3  -1  10       14.53       14.63      1.92 o
  -2  -1  10       12.33        8.52      3.71 o
  -1  -1  10      309.17      324.45      7.68 o
   0  -1  10      225.32      226.13      5.38 o
   1  -1  10      150.26      154.93      5.19 o
   2  -1  10       12.64        9.70      1.44 o
   3  -1  10      402.59      426.15     11.48 o
   4  -1  10       44.75       44.95      3.22 o
   5  -1  10       43.89       41.40      3.33 o
   6  -1  10        0.01        0.04      0.95 o
   7  -1  10        3.33        2.32      4.19 o
  -5   0  10        0.05       -2.81      3.78 o
  -4   0  10       21.45       22.11      5.17 o
  -3   0  10       17.37       18.97      2.51 o
  -2   0  10        0.09       -0.01      2.26 o
  -1   0  10      589.11      593.03     14.01 o
   0   0  10       17.81       12.52      1.83 o
   1   0  10       26.66       24.76      3.93 o
   2   0  10       92.14       96.93      3.29 o
   3   0  10        0.41       -0.20      2.39 o
   4   0  10        6.32        3.81      2.44 o
   5   0  10        8.36       10.46      3.02 o
   6   0  10        0.15       -0.30      1.62 o
   7   0  10        0.01        0.43      4.62 o
   8   0  10        0.20       -3.50      6.22 o
  -5   1  10       19.40       13.73      4.64 o
  -4   1  10        2.01        0.18      2.75 o
  -3   1  10       42.37       40.34      2.77 o
  -2   1  10      375.40      403.65     10.32 o
  -1   1  10       34.11       27.63      4.91 o
   0   1  10       80.96       72.83      4.31 o
   1   1  10       44.54       43.18      3.94 o
   2   1  10       11.96       13.03      2.19 o
   3   1  10      122.27      127.24      4.83 o
   4   1  10       12.57       10.10      2.06 o
   5   1  10        9.26        9.79      2.04 o
   6   1  10        2.54        0.81      3.28 o
   7   1  10        0.92        4.16      5.50 o
   8   1  10        0.49       -4.84      4.84 o
  -5   2  10        8.81        4.61      4.35 o
  -4   2  10       27.48       27.69      3.37 o
  -3   2  10       57.56       53.33      3.22 o
  -2   2  10       28.55       25.16      4.64 o
  -1   2  10      139.74      153.99      6.28 o
   0   2  10       16.03       19.26      3.19 o
   1   2  10      613.87      637.03     15.58 o
   2   2  10       26.64       25.40      2.57 o
   3   2  10      101.88       94.25      3.32 o
   4   2  10      124.61      118.72      5.55 o
   5   2  10       23.07       18.98      2.84 o
   6   2  10        7.74        9.98      2.22 o
   7   2  10        0.81        2.72      5.94 o
   8   2  10        2.65       -1.40      5.95 o
  -5   3  10        0.75        3.32      7.26 o
  -4   3  10       47.89       44.68      5.12 o
  -3   3  10        0.66        1.84      2.92 o
  -2   3  10       26.44       23.76      2.67 o
  -1   3  10      228.24      237.32     19.08 o
   0   3  10        2.13        3.94      3.25 o
   1   3  10       49.66       45.81      3.24 o
   2   3  10       15.74       17.30      3.67 o
   3   3  10       60.71       64.66      6.43 o
   4   3  10       27.59       25.43      1.78 o
   5   3  10       21.63       16.47      4.03 o
   6   3  10        0.94        1.00      3.35 o
   7   3  10        0.07        0.56      4.37 o
   8   3  10        1.25        3.93     10.22 o
  -4   4  10        5.56        1.34      3.06 o
  -3   4  10        2.46        0.15      4.64 o
  -2   4  10       86.64       79.35      3.63 o
  -1   4  10       17.87       20.02      3.69 o
   0   4  10        1.50        0.88      2.83 o
   1   4  10        8.02        6.22      3.61 o
   2   4  10        1.46        2.60      2.98 o
   3   4  10       14.44       11.46      2.04 o
   4   4  10       11.75       10.38      3.45 o
   5   4  10       35.06       31.55      2.64 o
   6   4  10        0.06       -3.91      4.91 o
   7   4  10        5.46        4.43      6.02 o
   8   4  10        0.51        4.52     19.85 o
  -4   5  10        0.03        2.24      6.79 o
  -3   5  10       39.32       48.96      4.90 o
  -2   5  10        3.28       -0.54      2.12 o
  -1   5  10        0.15        0.48      2.84 o
   0   5  10        1.51        0.62      2.57 o
   1   5  10      310.62      309.52      7.68 o
   2   5  10       50.05       52.70      3.76 o
   3   5  10       81.71       87.16      3.95 o
   4   5  10      219.68      242.21      8.74 o
   5   5  10        8.41        5.90      1.70 o
   6   5  10        0.11        2.63      2.87 o
   7   5  10        1.64        3.17      4.31 o
   8   5  10       15.08        7.10      6.78 o
  -4   6  10        0.77        3.03      3.75 o
  -3   6  10        3.49        5.22      3.52 o
  -2   6  10        3.20        5.99      3.78 o
  -1   6  10       20.12       11.89      6.67 o
   0   6  10        8.49        7.03      2.47 o
   1   6  10      273.34      280.53      8.93 o
   2   6  10      120.68      126.75      6.04 o
   3   6  10       20.34       23.28      2.66 o
   4   6  10        5.13        3.97      2.19 o
   5   6  10       65.99       60.88      3.55 o
   6   6  10        2.27        3.05      2.01 o
   7   6  10        0.02       -4.02      5.64 o
   8   6  10        0.20        2.06      8.91 o
  -3   7  10        0.58        5.60      3.64 o
  -2   7  10        7.77       10.12      3.68 o
  -1   7  10        2.26        1.09      1.75 o
   0   7  10        8.93        5.83      2.50 o
   1   7  10       63.68       64.69      4.46 o
   2   7  10      351.64      351.69      9.22 o
   3   7  10       19.02       19.21      2.68 o
   4   7  10       32.29       33.95      2.54 o
   5   7  10        2.10       -0.74      2.20 o
   6   7  10       19.41       20.47      2.97 o
   7   7  10        0.25       -0.42      2.74 o
   8   7  10        0.70        0.70      5.94 o
  -3   8  10        0.13       -0.48      4.07 o
  -2   8  10        0.30        0.82      3.56 o
  -1   8  10      179.00      169.70     19.97 o
   0   8  10       50.12       41.04      2.78 o
   1   8  10       10.77        5.70      2.58 o
   2   8  10        0.00       -2.37      3.55 o
   3   8  10        3.23        3.89      3.01 o
   4   8  10       51.70       52.43      3.48 o
   5   8  10       25.63       20.78      2.88 o
   6   8  10       76.80       75.47      6.83 o
   7   8  10        2.07       -0.42      8.58 o
   8   8  10        0.49        3.62      4.04 o
  -2   9  10        1.16        8.83      6.43 o
  -1   9  10        2.41       -0.09      4.53 o
   0   9  10       20.49       30.79      4.24 o
   1   9  10       68.39       78.96      5.64 o
   2   9  10      174.53      175.16     11.84 o
   3   9  10       13.68       23.07      5.11 o
   4   9  10        4.26        3.32      2.62 o
   5   9  10        3.21        5.04      2.43 o
   6   9  10        1.21       -4.90      8.90 o
   7   9  10        6.80        5.17      3.90 o
  -2  10  10       15.94       17.06      5.01 o
  -1  10  10        0.33       -0.17      4.17 o
   0  10  10        8.33       14.97      4.87 o
   1  10  10        1.83        4.00      1.51 o
   2  10  10       15.61       18.29      5.68 o
   3  10  10       16.24       26.40      8.62 o
   4  10  10      160.00      180.43      6.77 o
   5  10  10        0.77        6.47      3.10 o
   6  10  10        0.92        2.62      3.43 o
   7  10  10        2.34        6.63     12.93 o
  -1  11  10        7.51       14.37      4.60 o
   0  11  10        1.42        2.25      3.91 o
   1  11  10        4.21        2.72      3.13 o
   2  11  10       12.56       11.44      3.09 o
   3  11  10        5.42       10.44      5.84 o
   4  11  10        0.36        1.17      2.90 o
   5  11  10       81.42      101.49     14.66 o
   6  11  10        1.21       -3.76      3.76 o
   7  11  10        6.22        5.70      5.72 o
   0  12  10       11.58        1.50      5.03 o
   1  12  10        0.12       -3.12      4.70 o
   2  12  10       11.00        7.55      4.22 o
   3  12  10        0.58       -0.61      2.93 o
   4  12  10        5.44        5.45      3.20 o
   5  12  10        0.51       -3.18      3.18 o
   6  12  10        5.46        8.42      3.95 o
   1  13  10        0.35        2.93      3.90 o
   2  13  10        4.48        3.92      6.83 o
   3  13  10        6.27        7.48      6.10 o
   4  13  10        0.68       -2.92      2.92 o
   5  13  10        3.43        4.10      3.16 o
  -2 -11  11        0.73       -3.56      3.56 o
  -1 -11  11       15.29       10.09      5.29 o
   0 -11  11       10.62        9.17      3.19 o
   1 -11  11        0.00       -3.12      3.12 o
   2 -11  11        1.03       -2.80      4.82 o
  -3 -10  11       11.90       10.41      3.68 o
  -2 -10  11        9.49       12.85      3.79 o
  -1 -10  11       33.00       33.50      5.58 o
   0 -10  11        3.81        3.87      2.83 o
   1 -10  11       23.24       25.31      3.30 o
   2 -10  11        8.56       12.16      4.03 o
   3 -10  11        2.02       -4.22      4.22 o
  -3  -9  11        1.03        1.73      3.88 o
  -2  -9  11        0.01       -0.10      6.35 o
  -1  -9  11       22.63       24.28      6.69 o
   0  -9  11       33.52       33.34     10.14 o
   1  -9  11       11.06        5.42      6.57 o
   2  -9  11        4.60       -3.28      3.28 o
   3  -9  11        0.13        0.47      2.33 o
   4  -9  11        8.27        4.66      5.21 o
  -4  -8  11       44.28       36.21      9.99 o
  -3  -8  11        0.03        4.42      3.83 o
  -2  -8  11      112.62      116.13      9.14 o
  -1  -8  11       12.40        5.91      3.71 o
   0  -8  11       16.38       16.52      6.08 o
   1  -8  11       53.66       50.19      3.27 o
   2  -8  11       30.03       25.52      3.71 o
   3  -8  11        9.29        7.10      2.13 o
   4  -8  11        0.01        3.28      3.08 o
  -4  -7  11       15.86       25.73     11.11 o
  -3  -7  11      156.96      141.14     10.12 o
  -2  -7  11        0.01       -0.21      2.80 o
  -1  -7  11       27.04       31.71      3.14 o
   0  -7  11       22.21       27.96      5.64 o
   1  -7  11       57.42       63.00      3.69 o
   2  -7  11        0.41       -0.31      1.97 o
   3  -7  11       40.51       35.92      2.92 o
   4  -7  11       19.03       17.88      2.92 o
   5  -7  11        4.02       -0.32      3.55 o
  -4  -6  11        5.08        1.44      5.78 o
  -3  -6  11        1.57        1.73      1.56 o
  -2  -6  11       21.57       20.16      2.87 o
  -1  -6  11        1.83        4.78      2.58 o
   0  -6  11       27.50       28.38      3.95 o
   1  -6  11       82.95       88.43      5.11 o
   2  -6  11        5.30        7.92      4.44 o
   3  -6  11        5.08        3.63      2.55 o
   4  -6  11       23.97       22.06      2.53 o
   5  -6  11        0.03       12.08      4.82 o
   6  -6  11        0.07       -2.37      5.33 o
  -5  -5  11        0.08        2.18      2.74 o
  -4  -5  11        1.53        5.26      3.21 o
  -3  -5  11        0.11       -0.03      2.05 o
  -2  -5  11       29.99       21.05      4.30 o
  -1  -5  11       19.41       15.41      7.10 o
   0  -5  11       38.19       41.32      6.06 o
   1  -5  11        7.33        5.76      2.88 o
   2  -5  11        4.73        7.55      2.60 o
   3  -5  11       11.65        8.82      4.59 o
   4  -5  11       13.24       17.92      3.24 o
   5  -5  11        2.23        0.59      3.95 o
   6  -5  11        0.92       -2.80      6.20 o
  -5  -4  11       22.42       13.99     11.76 o
  -4  -4  11        4.03        3.39      6.20 o
  -3  -4  11        6.54        6.96      1.95 o
  -2  -4  11       20.08       16.59      3.18 o
  -1  -4  11      112.15      125.34      6.18 o
   0  -4  11        1.79        2.38      5.74 o
   1  -4  11       10.10       15.07      5.33 o
   2  -4  11       53.46       54.24      5.15 o
   3  -4  11        0.01       -3.42      8.72 o
   4  -4  11        0.39        3.32      2.59 o
   5  -4  11        3.18        6.91      3.47 o
   6  -4  11        7.81        6.59      2.45 o
  -5  -3  11        2.45       -0.36      3.47 o
  -4  -3  11        9.58       11.34      3.04 o
  -3  -3  11       66.47       67.53      6.59 o
  -2  -3  11       19.50       27.68      4.60 o
  -1  -3  11      664.69      730.69     21.83 o
   0  -3  11      358.83      396.18     10.09 o
   1  -3  11        8.80        8.03      2.36 o
   2  -3  11        8.33        8.40      2.20 o
   3  -3  11       15.73       24.74      4.68 o
   4  -3  11        6.33        4.40      2.76 o
   5  -3  11        0.01       -0.49      2.65 o
   6  -3  11       20.03       13.20      5.31 o
   7  -3  11        1.35        0.88      4.26 o
  -5  -2  11        0.03        1.38      4.03 o
  -4  -2  11       99.66       91.81     11.64 o
  -3  -2  11        0.05        4.82      2.52 o
  -2  -2  11      104.29      105.61      5.62 o
  -1  -2  11      133.85      137.83      4.43 o
   0  -2  11      289.85      294.28      8.41 o
   1  -2  11       42.46       37.17      2.88 o
   2  -2  11      179.78      202.37      6.55 o
   3  -2  11       96.29      108.91      4.01 o
   4  -2  11       18.91       16.40      5.64 o
   5  -2  11        0.44       -2.01      2.52 o
   6  -2  11        0.25       -2.96      2.96 o
   7  -2  11        0.00        0.63      4.07 o
  -5  -1  11        0.00        0.37      5.88 o
  -4  -1  11        2.38       -0.31      3.06 o
  -3  -1  11      143.71      148.80      5.13 o
  -2  -1  11        4.43        2.86      2.20 o
  -1  -1  11      492.04      485.46     12.20 o
   0  -1  11      256.52      257.07      6.35 o
   1  -1  11        7.38        7.04      3.26 o
   2  -1  11        8.98        8.45      1.72 o
   3  -1  11       12.47       11.79      2.15 o
   4  -1  11       29.87       35.20      6.08 o
   5  -1  11        8.55        9.20      2.40 o
   6  -1  11        0.06        0.87      2.07 o
   7  -1  11        4.93       12.34      4.32 o
  -5   0  11       45.46       47.82      8.53 o
  -4   0  11        0.35       -3.03      3.03 o
  -3   0  11       41.38       40.93      2.96 o
  -2   0  11        0.25       -1.18      2.47 o
  -1   0  11       17.37       15.56      2.66 o
   0   0  11      453.17      474.00     10.59 o
   1   0  11      160.66      162.39      4.87 o
   2   0  11       48.93       51.91      2.70 o
   3   0  11        0.14        1.76      2.20 o
   4   0  11        3.92        3.23      2.32 o
   5   0  11        8.59        6.64      2.60 o
   6   0  11        0.03        0.17      1.98 o
   7   0  11        0.00        1.01      4.24 o
  -4   1  11        0.71        0.96      3.83 o
  -3   1  11        0.13       -0.62      2.03 o
  -2   1  11      583.86      629.04     36.53 o
  -1   1  11       20.96       20.15      2.78 o
   0   1  11      116.46      120.18      6.89 o
   1   1  11        6.04        7.92      5.96 o
   2   1  11      317.38      332.33      7.60 o
   3   1  11       56.46       61.31      2.30 o
   4   1  11       15.12       16.30      4.68 o
   5   1  11       25.61       25.78      3.15 o
   6   1  11        5.45        1.84      7.83 o
   7   1  11        0.07        3.89     13.64 o
   8   1  11        0.07       -0.10      5.17 o
  -4   2  11        2.35        2.01      3.27 o
  -3   2  11        8.04        8.04      2.16 o
  -2   2  11        2.07        9.16      2.96 o
  -1   2  11      893.87      949.80     22.52 o
   0   2  11       95.28      108.87     26.78 o
   1   2  11       40.93       40.03      5.62 o
   2   2  11      140.68      147.23      7.83 o
   3   2  11       43.25       41.12      2.48 o
   4   2  11        6.44        6.04      3.39 o
   5   2  11        0.03        3.17      2.37 o
   6   2  11        9.66        7.54      3.12 o
   7   2  11        1.21        3.99      5.50 o
   8   2  11        0.09       -5.71      7.52 o
  -4   3  11        3.57        1.88      3.25 o
  -3   3  11       43.19       45.19      3.82 o
  -2   3  11        0.24        0.63      2.37 o
  -1   3  11       21.55       18.58      3.55 o
   0   3  11      136.62      164.10      6.89 o
   1   3  11       10.95       16.04      7.14 o
   2   3  11       56.32       51.12      4.13 o
   3   3  11       71.49       81.05      3.76 o
   4   3  11       43.87       41.92      2.11 o
   5   3  11       21.53       19.87      6.73 o
   6   3  11        1.08       -2.40      3.28 o
   7   3  11        4.11       -1.56      6.65 o
   8   3  11        4.16        5.11      4.38 o
  -4   4  11       10.04        7.23      6.36 o
  -3   4  11        5.64        5.15      3.00 o
  -2   4  11      140.75      129.46      5.42 o
  -1   4  11       28.79       29.28      3.92 o
   0   4  11       53.56       61.42      4.13 o
   1   4  11       78.36       82.72      4.18 o
   2   4  11        4.48        6.03      2.73 o
   3   4  11       16.38       18.31      2.22 o
   4   4  11       41.12       44.90      3.63 o
   5   4  11       47.83       50.33      3.98 o
   6   4  11        5.05        1.60      2.85 o
   7   4  11        0.05        3.96      4.70 o
   8   4  11        0.71        1.18      5.51 o
  -3   5  11        9.99       12.99      3.79 o
  -2   5  11       19.67       21.92      2.98 o
  -1   5  11       29.23       19.86      7.60 o
   0   5  11        2.48        0.58      2.43 o
   1   5  11        0.39        3.45      3.23 o
   2   5  11       86.80       87.52      4.81 o
   3   5  11        8.02        8.54      2.22 o
   4   5  11        7.33        6.92      1.97 o
   5   5  11        7.80        5.07      1.85 o
   6   5  11        0.99        3.41      2.69 o
   7   5  11        0.25       -6.00      6.00 o
   8   5  11        2.72       -9.60     14.01 o
  -3   6  11        0.87       -1.78      3.57 o
  -2   6  11       12.36       10.15      2.52 o
  -1   6  11        0.36        3.27      3.59 o
   0   6  11       30.49       25.04      3.30 o
   1   6  11       18.59       19.71      4.22 o
   2   6  11      129.37      117.87      7.34 o
   3   6  11      161.41      161.83      6.81 o
   4   6  11       10.90       11.07      2.16 o
   5   6  11        6.61        7.84      2.14 o
   6   6  11        0.03        0.85      2.23 o
   7   6  11        0.52       -3.39      7.56 o
   8   6  11        0.12        4.78      6.75 o
  -3   7  11        0.81       -0.81      3.40 o
  -2   7  11        0.22        0.88      2.95 o
  -1   7  11        0.72        3.29      2.28 o
   0   7  11      479.46      452.36     15.87 o
   1   7  11        2.37        2.35      2.71 o
   2   7  11      193.97      183.67      6.59 o
   3   7  11        0.22        1.91      2.94 o
   4   7  11        0.56       -2.03      2.03 o
   5   7  11        0.62       -0.63      2.32 o
   6   7  11        1.72        1.59      2.27 o
   7   7  11        4.03       -0.10      3.59 o
   8   7  11        0.34       12.51      8.01 o
  -2   8  11        0.56        4.96      4.51 o
  -1   8  11        0.42        2.42      3.84 o
   0   8  11       34.00       32.08      2.97 o
   1   8  11       88.38       84.47     12.97 o
   2   8  11        0.01       -2.73      3.80 o
   3   8  11       29.75       21.57      3.47 o
   4   8  11      193.06      225.88      9.71 o
   5   8  11        7.80        8.61      2.54 o
   6   8  11        9.37       13.49      3.81 o
   7   8  11        1.12        2.17      3.49 o
  -2   9  11       13.51        9.52      3.97 o
  -1   9  11        3.88       -2.24      3.42 o
   0   9  11        1.18        2.62      6.55 o
   1   9  11       64.03       68.00      4.11 o
   2   9  11       27.65       30.33      8.68 o
   3   9  11        2.34       -2.00      3.59 o
   4   9  11       27.94       22.55      4.52 o
   5   9  11        0.14       -4.14      4.14 o
   6   9  11        2.62        1.97      3.16 o
   7   9  11        0.37        6.27      5.09 o
  -1  10  11        3.03        1.99      3.95 o
   0  10  11       31.84       17.56      4.78 o
   1  10  11        0.21        0.25      1.74 o
   2  10  11       53.39       59.26      4.18 o
   3  10  11        0.04       -3.83      3.83 o
   4  10  11       30.30       31.44      3.73 o
   5  10  11        1.61        3.72      2.96 o
   6  10  11        5.20        1.26      4.20 o
   7  10  11        9.24        5.40      3.34 o
   0  11  11        3.14        7.51      6.18 o
   1  11  11        6.74        2.14      4.48 o
   2  11  11       20.65       17.20      3.67 o
   3  11  11        3.78       -4.58      9.95 o
   4  11  11       16.94       20.10      3.44 o
   5  11  11       47.32       49.11      4.12 o
   6  11  11       48.63       38.00      5.33 o
   1  12  11       12.57       16.47      4.36 o
   2  12  11        0.19        2.82      4.24 o
   3  12  11       25.05       23.69      9.65 o
   4  12  11        0.28       -1.14      3.07 o
   5  12  11        2.68        0.45      3.32 o
   6  12  11        0.07       -3.32      3.32 o
   2  13  11        1.11       -1.24      1.50 o
   3  13  11        0.03        3.21      6.26 o
   4  13  11        8.42       12.40      3.35 o
  -2 -10  12        6.71        8.89      4.46 o
  -1 -10  12       13.54       19.68      4.25 o
   0 -10  12        0.37       -2.99      3.20 o
   1 -10  12        0.12        0.54      2.76 o
   2 -10  12        0.56       -4.85      4.85 o
  -3  -9  12        5.95       -0.88      6.09 o
  -2  -9  12        0.50       -1.39      3.49 o
  -1  -9  12       25.76       27.78      4.74 o
   0  -9  12        1.61        0.29      2.90 o
   1  -9  12        0.60       -1.67      2.61 o
   2  -9  12        1.17        4.87      3.78 o
   3  -9  12        0.19       -1.82      4.54 o
  -3  -8  12        0.71        5.45      3.81 o
  -2  -8  12       23.71       17.90      3.82 o
  -1  -8  12        1.92        1.97      3.98 o
   0  -8  12       10.78       13.20      2.94 o
   1  -8  12       33.41       33.05      4.26 o
   2  -8  12        5.05        5.21      3.59 o
   3  -8  12       11.93       11.64      4.30 o
   4  -8  12        2.48        0.51      6.87 o
  -3  -7  12       29.42       40.61      4.01 o
  -2  -7  12       24.71       22.50      5.11 o
  -1  -7  12        0.21        1.23      3.02 o
   0  -7  12       40.51       41.42      9.89 o
   1  -7  12        7.54        0.13      4.42 o
   2  -7  12        0.94       -0.44      2.96 o
   3  -7  12        1.36       -0.66      4.63 o
   4  -7  12       17.39       11.25      3.32 o
   5  -7  12        0.03        5.96      6.95 o
  -4  -6  12        0.23       -3.29      4.97 o
  -3  -6  12       21.62       21.65      3.95 o
  -2  -6  12       19.66       17.51      3.35 o
  -1  -6  12        1.47       -3.01      3.01 o
   0  -6  12       23.94       24.55      3.75 o
   1  -6  12       57.71       60.11      4.54 o
   2  -6  12       10.10        7.31      3.01 o
   3  -6  12        3.19        6.34      5.00 o
   4  -6  12        0.06       -1.03      2.41 o
   5  -6  12        1.12        2.25      4.54 o
  -4  -5  12       44.27       35.97     14.84 o
  -3  -5  12        0.03       -0.76      3.83 o
  -2  -5  12       32.88       31.77      3.64 o
  -1  -5  12       64.53       67.45      5.50 o
   0  -5  12        4.33        5.91      3.63 o
   1  -5  12        0.97       -1.05      2.94 o
   2  -5  12      113.90      124.07      8.92 o
   3  -5  12        3.55        5.48      6.32 o
   4  -5  12        1.05       -3.87      5.49 o
   5  -5  12        0.14        4.10      3.43 o
   6  -5  12        1.31        6.79      5.29 o
  -4  -4  12        2.36        4.57      5.70 o
  -3  -4  12        3.05        1.78      1.79 o
  -2  -4  12        9.08       10.40      3.55 o
  -1  -4  12        0.49       -0.64      2.88 o
   0  -4  12       92.75      112.72      5.91 o
   1  -4  12        0.31       -2.37      2.37 o
   2  -4  12       60.60       56.72      3.79 o
   3  -4  12        7.02        2.99      4.39 o
   4  -4  12        5.76        3.14      3.59 o
   5  -4  12        4.07        1.70      3.04 o
   6  -4  12        8.03        9.99      4.14 o
  -4  -3  12        0.35       -1.35      2.59 o
  -3  -3  12       34.30       36.95      2.58 o
  -2  -3  12       12.83       12.87      4.36 o
  -1  -3  12      147.79      153.22      5.22 o
   0  -3  12      467.45      496.54     15.73 o
   1  -3  12        0.07       -0.44      2.66 o
   2  -3  12        1.35        0.95      2.51 o
   3  -3  12        2.06        6.82      3.24 o
   4  -3  12        8.64        7.32      8.98 o
   5  -3  12        3.15        4.31      4.05 o
   6  -3  12        3.48        2.62      2.69 o
  -4  -2  12       30.89       37.16     10.18 o
  -3  -2  12        1.37       -1.76     10.24 o
  -2  -2  12      206.55      202.96     12.22 o
  -1  -2  12       21.57       21.34      3.93 o
   0  -2  12      540.63      592.57     14.66 o
   1  -2  12       46.64       47.82      3.67 o
   2  -2  12        1.37        1.78      2.18 o
   3  -2  12        0.08        0.20      1.68 o
   4  -2  12       13.78        8.81      2.38 o
   5  -2  12        0.85        1.19      3.09 o
   6  -2  12        2.33        2.66      7.80 o
   7  -2  12        0.30       -0.11      5.14 o
  -4  -1  12       16.37       16.45      3.72 o
  -3  -1  12        0.98        0.47      1.83 o
  -2  -1  12       43.84       42.92      5.37 o
  -1  -1  12       35.94       43.11      3.47 o
   0  -1  12        3.03        3.10      2.74 o
   1  -1  12      115.04      121.94     10.28 o
   2  -1  12       44.98       48.77      2.50 o
   3  -1  12        1.12        2.87      2.07 o
   4  -1  12        0.25       -1.82      1.82 o
   5  -1  12       17.72       17.94      3.75 o
   6  -1  12        5.51        5.24      2.56 o
   7  -1  12        3.39       -3.51      4.38 o
  -4   0  12        5.68        8.07      7.68 o
  -3   0  12       29.02       25.97      2.56 o
  -2   0  12       26.10       22.04      5.39 o
  -1   0  12       12.19       18.40      4.40 o
   0   0  12       49.95       47.06      2.85 o
   1   0  12      407.95      444.12     16.54 o
   2   0  12       34.64       39.67      2.42 o
   3   0  12        3.29        5.48      1.92 o
   4   0  12       11.18       12.04      3.07 o
   5   0  12       15.78       14.19      3.17 o
   6   0  12        1.75        1.75      2.55 o
   7   0  12        2.54        1.13      6.03 o
  -4   1  12       32.76       35.80      4.37 o
  -3   1  12        0.65        0.79      2.31 o
  -2   1  12        7.35        7.73      3.17 o
  -1   1  12        3.35       10.68      3.00 o
   0   1  12       46.63       41.41      3.61 o
   1   1  12       62.71       71.36      4.17 o
   2   1  12       14.20        8.67      2.11 o
   3   1  12       46.89       48.79      1.93 o
   4   1  12        0.29       -0.96      3.00 o
   5   1  12        3.46        5.05      7.32 o
   6   1  12        0.57       -2.42      4.68 o
   7   1  12        0.05        8.82      4.75 o
  -4   2  12        2.55        7.10      4.05 o
  -3   2  12       30.30       30.72      5.11 o
  -2   2  12       18.94       15.18      3.60 o
  -1   2  12       12.38        8.56      5.90 o
   0   2  12      249.39      246.94     14.25 o
   1   2  12       45.26       46.49      4.21 o
   2   2  12       28.29       23.25      6.39 o
   3   2  12       32.22       33.43      2.31 o
   4   2  12       54.69       49.03      4.27 o
   5   2  12        3.81        2.80      3.11 o
   6   2  12       30.01       31.91      5.17 o
   7   2  12        1.59        4.15      8.31 o
  -3   3  12       44.50       44.49      5.33 o
  -2   3  12        5.80        4.68      2.57 o
  -1   3  12        4.82        1.66      3.19 o
   0   3  12       53.85       41.34      5.07 o
   1   3  12      179.91      180.81      7.00 o
   2   3  12        0.83       -1.34      2.37 o
   3   3  12        0.07        3.31      2.01 o
   4   3  12        5.91        4.89      2.23 o
   5   3  12       23.78       21.99      3.61 o
   6   3  12        3.76        5.05      3.25 o
   7   3  12        0.12        2.05      5.08 o
  -3   4  12        0.09       -0.19      2.67 o
  -2   4  12       54.43       49.50      3.83 o
  -1   4  12        3.78        3.91      2.62 o
   0   4  12        7.65        6.64      3.14 o
   1   4  12        8.50        3.89      4.03 o
   2   4  12        7.60        7.53      3.00 o
   3   4  12        0.28       -2.10      2.15 o
   4   4  12       11.50        9.94      2.10 o
   5   4  12        3.50        3.71      3.34 o
   6   4  12        3.85        5.65      3.24 o
   7   4  12        1.44       -2.64      8.66 o
  -3   5  12        4.52        5.52      3.68 o
  -2   5  12       10.65        6.91      2.58 o
  -1   5  12       79.34       88.54      6.51 o
   0   5  12        0.40        3.41      4.91 o
   1   5  12       21.19       20.22      3.31 o
   2   5  12       74.56       85.68      4.61 o
   3   5  12       93.60       87.95      6.18 o
   4   5  12        1.25        4.27      1.99 o
   5   5  12       12.74        9.13      2.05 o
   6   5  12       28.20       22.28      4.29 o
   7   5  12        1.88       -1.54      6.53 o
  -2   6  12        2.27        0.24      2.70 o
  -1   6  12       17.23       18.23      3.29 o
   0   6  12       29.35       21.58      5.60 o
   1   6  12       29.25       29.38      7.46 o
   2   6  12        0.18       -1.48      4.48 o
   3   6  12      127.15      130.10     13.26 o
   4   6  12       32.06       36.89      3.63 o
   5   6  12        1.38        0.40      2.01 o
   6   6  12        5.02        2.61      2.29 o
   7   6  12        0.01       -3.04      5.95 o
  -2   7  12        3.62       -0.50      4.05 o
  -1   7  12        0.00        1.29      3.34 o
   0   7  12       77.02       73.58      5.09 o
   1   7  12        0.51        4.14      3.39 o
   2   7  12       87.36       83.96      4.69 o
   3   7  12       42.76       47.82      5.90 o
   4   7  12       20.70       25.36      3.41 o
   5   7  12        0.12       -1.36      2.55 o
   6   7  12       16.42       15.28      4.80 o
   7   7  12        1.08        2.86     11.80 o
  -2   8  12        1.20        3.05      3.85 o
  -1   8  12        3.34        1.03      6.77 o
   0   8  12        0.55        1.78      2.27 o
   1   8  12      153.22      152.57      7.31 o
   2   8  12       86.93       91.47      4.92 o
   3   8  12        0.39       -1.49      2.75 o
   4   8  12       21.71       22.20      3.19 o
   5   8  12       16.71       12.73      3.23 o
   6   8  12        1.97        6.00      2.48 o
   7   8  12        1.15        4.89      3.79 o
  -1   9  12       31.66       31.30      4.99 o
   0   9  12        1.66        2.65      1.82 o
   1   9  12        8.11       12.96      3.63 o
   2   9  12        3.13        5.30      3.79 o
   3   9  12        7.58        5.16      3.30 o
   4   9  12       43.72       44.18      4.08 o
   5   9  12       12.32       19.16      3.54 o
   6   9  12        5.48        2.60      4.48 o
   7   9  12        1.17        6.60      3.86 o
   0  10  12        5.84       12.28      6.04 o
   1  10  12        0.33       -0.97      4.58 o
   2  10  12        3.49        1.34      3.14 o
   3  10  12        5.95        8.82      4.61 o
   4  10  12        0.86       -0.71      3.05 o
   5  10  12        4.45        2.18      6.47 o
   6  10  12        5.96       14.32      3.31 o
   1  11  12        1.70        7.98      4.26 o
   2  11  12        1.77        0.15      2.51 o
   3  11  12        1.24        7.37      5.51 o
   4  11  12        9.09       10.98      5.29 o
   5  11  12        4.87        2.63      3.53 o
   6  11  12        5.15       -2.45      6.18 o
   2  12  12        3.29        3.04      2.59 o
   3  12  12        3.12        4.93      3.03 o
   4  12  12        0.30       -3.45      3.47 o
   5  12  12        0.69        4.88      4.03 o
  -1  -9  13        0.70       -1.32      3.71 o
   0  -9  13        0.68       -0.94      3.70 o
   1  -9  13        1.55        2.31      3.88 o
   2  -9  13        6.60        8.58     11.17 o
  -2  -8  13       18.11       13.04      3.77 o
  -1  -8  13        6.20        4.32      4.66 o
   0  -8  13       17.80       13.97      3.75 o
   1  -8  13        6.15        3.98      3.33 o
   2  -8  13        6.26        0.63      4.66 o
   3  -8  13        7.37       14.68      5.96 o
  -3  -7  13       38.48       44.80      7.78 o
  -2  -7  13       22.31       22.94      3.86 o
  -1  -7  13       38.36       21.94      4.10 o
   0  -7  13        6.75       11.89      4.00 o
   1  -7  13        1.36        2.50      3.49 o
   2  -7  13        0.07       -1.63      3.33 o
   3  -7  13        6.22        6.70      9.51 o
   4  -7  13        0.00       -3.51      8.53 o
  -3  -6  13        8.15       19.70      5.37 o
  -2  -6  13        0.36       -3.15      3.15 o
  -1  -6  13        1.12       -3.07      6.51 o
   0  -6  13        2.24        7.67      5.31 o
   1  -6  13        0.27        2.53      3.25 o
   2  -6  13        3.62        0.77      2.91 o
   3  -6  13       11.14       15.28      5.34 o
   4  -6  13        1.84       -0.32      6.87 o
   5  -6  13        0.00       -4.66      4.66 o
  -3  -5  13        0.43        2.99      2.65 o
  -2  -5  13       43.76       38.17      3.93 o
  -1  -5  13        3.06        5.37      3.44 o
   0  -5  13       52.40       41.47      4.73 o
   1  -5  13       12.04       16.83      3.66 o
   2  -5  13        0.15       -2.76      2.76 o
   3  -5  13       15.65       22.18     13.72 o
   4  -5  13        0.85        2.54      7.07 o
   5  -5  13        3.55        3.95      2.88 o
  -3  -4  13        3.58        2.51      4.16 o
  -2  -4  13        0.38        0.05      2.13 o
  -1  -4  13        0.03       -3.69      3.69 o
   0  -4  13      165.06      191.24      6.92 o
   1  -4  13       26.03       28.89      4.02 o
   2  -4  13       25.51       31.41      5.88 o
   3  -4  13        0.01        0.77      3.36 o
   4  -4  13        5.21       11.39      5.90 o
   5  -4  13        0.22       -4.66      4.66 o
   6  -4  13        0.21       -2.80      5.33 o
  -3  -3  13       25.27       18.27      3.41 o
  -2  -3  13        0.03        5.15      4.36 o
  -1  -3  13        1.78       -3.36      3.36 o
   0  -3  13       47.79       46.45      4.08 o
   1  -3  13      258.28      317.14     26.05 o
   2  -3  13       33.45       42.67      3.51 o
   3  -3  13        0.36       -1.22      9.87 o
   4  -3  13       11.09       15.23      5.94 o
   5  -3  13        1.98        2.29      3.63 o
   6  -3  13        0.38       -4.14      5.41 o
  -3  -2  13        1.12        2.92      3.71 o
  -2  -2  13      112.85      105.62      5.94 o
  -1  -2  13        5.96        4.36      2.72 o
   0  -2  13       74.87       73.39      4.89 o
   1  -2  13        2.85        0.44      2.96 o
   2  -2  13      108.29      105.03      5.06 o
   3  -2  13        2.38        1.92      4.10 o
   4  -2  13        3.74        3.57      2.56 o
   5  -2  13       10.83       18.04      4.60 o
   6  -2  13        0.12       -3.81      3.81 o
  -3  -1  13        0.00       -3.39      3.45 o
  -2  -1  13       23.75       25.27      3.80 o
  -1  -1  13       59.20       64.23      3.87 o
   0  -1  13        0.55        1.35      2.09 o
   1  -1  13      230.01      217.74      5.07 o
   2  -1  13      315.94      346.61      8.05 o
   3  -1  13        5.07        2.90      3.04 o
   4  -1  13       17.72       14.61      2.73 o
   5  -1  13        0.32        2.20      3.06 o
   6  -1  13        0.31        2.97      5.92 o
  -3   0  13       44.84       52.05      7.20 o
  -2   0  13        7.24        5.31      5.19 o
  -1   0  13      103.43      107.01      5.23 o
   0   0  13        7.98        7.71      2.78 o
   1   0  13       14.34       17.64      1.84 o
   2   0  13       63.58       74.13      7.76 o
   3   0  13        9.48        9.13      2.42 o
   4   0  13        0.13        0.94      3.02 o
   5   0  13        2.32        1.16      2.62 o
   6   0  13        0.02       -2.53      3.52 o
   7   0  13        0.25       -1.44      5.73 o
  -3   1  13        0.77        0.83      3.13 o
  -2   1  13       37.21       26.34      4.68 o
  -1   1  13       10.08       11.78      7.03 o
   0   1  13      586.29      599.64     29.52 o
   1   1  13        2.94        3.34      3.12 o
   2   1  13       82.86       84.89      6.06 o
   3   1  13        3.68        1.76      2.70 o
   4   1  13       21.58       22.46      3.29 o
   5   1  13       13.54        4.92      6.53 o
   6   1  13        4.78        4.32      3.03 o
   7   1  13        1.09        5.05      7.60 o
  -3   2  13        5.10        2.24      7.44 o
  -2   2  13       24.39       24.84      3.99 o
  -1   2  13        3.39        2.65      2.73 o
   0   2  13        2.08       -4.48      5.45 o
   1   2  13      223.09      231.52      9.60 o
   2   2  13        5.05        3.04      2.79 o
   3   2  13      114.28      117.03      3.80 o
   4   2  13        2.71        4.76      2.79 o
   5   2  13        0.72       -0.82      2.77 o
   6   2  13        2.13        0.75      3.42 o
   7   2  13        0.68       -2.57      7.22 o
  -3   3  13        0.91        5.88      4.76 o
  -2   3  13       21.57       17.54      3.46 o
  -1   3  13       16.56       13.43      3.04 o
   0   3  13        3.95       -1.81      4.28 o
   1   3  13        2.67        2.05      3.33 o
   2   3  13        9.53        5.62      2.52 o
   3   3  13        1.34       -0.65      5.25 o
   4   3  13        0.06        2.52      3.28 o
   5   3  13        0.56        0.41      3.47 o
   6   3  13        0.43        0.23      4.48 o
   7   3  13        5.37        2.21      7.54 o
  -3   4  13        0.11       -2.05      3.63 o
  -2   4  13       15.20       14.92      4.46 o
  -1   4  13        1.42        3.71      4.52 o
   0   4  13       53.31       52.64      5.74 o
   1   4  13       35.53       36.92      5.12 o
   2   4  13        1.70        3.11      5.58 o
   3   4  13       72.76       82.59      4.21 o
   4   4  13        0.93       -0.33      2.92 o
   5   4  13        4.38        3.52      6.71 o
   6   4  13        0.94        2.11      2.86 o
   7   4  13        3.10        1.28      6.35 o
  -2   5  13        2.38       -1.36      2.68 o
  -1   5  13       15.31       16.07      4.34 o
   0   5  13       10.04        3.93      3.92 o
   1   5  13      103.28       77.21      6.17 o
   2   5  13        5.37        6.79      3.21 o
   3   5  13       12.10       11.48      3.47 o
   4   5  13       50.56       50.85      3.87 o
   5   5  13        5.45        5.13      2.05 o
   6   5  13       14.45       15.55      7.66 o
   7   5  13        0.01       -6.15      6.15 o
  -2   6  13        3.63        0.09      2.57 o
  -1   6  13       10.77        2.80      3.17 o
   0   6  13        1.31       -1.64      5.98 o
   1   6  13       11.23       20.46      8.17 o
   2   6  13        3.67        0.12      3.54 o
   3   6  13       36.16       36.51      3.44 o
   4   6  13       30.33       33.37      3.26 o
   5   6  13        8.94        6.68      3.12 o
   6   6  13        1.16       -2.09      4.68 o
   7   6  13        0.46       -2.76      6.66 o
  -1   7  13        0.01       -2.82      3.17 o
   0   7  13        5.94        4.60      3.57 o
   1   7  13        7.84        7.36      3.43 o
   2   7  13      143.96      145.19     10.36 o
   3   7  13        4.07        4.12      3.43 o
   4   7  13       36.78       38.43      3.63 o
   5   7  13        5.52        7.29      5.31 o
   6   7  13        1.63        1.15      2.31 o
   7   7  13        0.14       -0.14      6.38 o
  -1   8  13        5.87        8.68      2.21 o
   0   8  13        1.62       -2.15      3.12 o
   1   8  13        2.21        1.93      3.45 o
   2   8  13       57.13       51.18      6.73 o
   3   8  13       23.69       22.06      7.81 o
   4   8  13        6.09        7.97      5.07 o
   5   8  13        6.72        2.14      5.35 o
   6   8  13       23.33       22.04      3.11 o
   0   9  13        8.15       11.09      2.88 o
   1   9  13       31.43       24.65      9.69 o
   2   9  13        1.28        5.35      4.20 o
   3   9  13       24.67       27.06      4.34 o
   4   9  13       12.66       11.27      3.17 o
   5   9  13        1.80       -1.36      2.86 o
   6   9  13        4.84        0.09      3.09 o
   1  10  13        1.12        0.05      2.36 o
   2  10  13       28.17       26.97      9.31 o
   3  10  13        3.29       -1.68      5.19 o
   4  10  13        0.98        0.50      3.22 o
   5  10  13        0.46       -0.05      5.01 o
   2  11  13        3.95        6.57      2.99 o
   3  11  13        1.75        7.61      8.72 o
   4  11  13       21.28       24.99      3.85 o
   5  11  13        0.04        4.98      3.69 o
   0  -8  14        0.03       -4.72      4.72 o
   1  -8  14        7.09        8.76      3.38 o
   2  -8  14        0.37       -0.64     11.39 o
  -1  -7  14       11.57        6.43      3.85 o
   0  -7  14        3.60        6.07      4.72 o
   1  -7  14        0.51       -1.31      4.49 o
   2  -7  14       16.68       17.04      6.20 o
   3  -7  14        1.16      -10.39     17.60 o
  -2  -6  14       11.20       12.98      4.06 o
  -1  -6  14       18.98       19.98      6.75 o
   0  -6  14        4.87        2.49      3.40 o
   1  -6  14        9.51        1.21      4.54 o
   2  -6  14        3.03        9.77      3.34 o
   3  -6  14        1.89       -0.83      6.24 o
   4  -6  14        3.97       -4.22      5.92 o
  -2  -5  14       14.18        8.30      4.34 o
  -1  -5  14        2.35        7.60      4.89 o
   0  -5  14        0.26        1.67      3.39 o
   1  -5  14       48.83       49.88     10.36 o
   2  -5  14        1.26        2.37      2.95 o
   3  -5  14        1.54        4.94      6.73 o
   4  -5  14        8.80        9.31      4.58 o
  -2  -4  14       11.03       11.31      4.52 o
  -1  -4  14        8.50        8.30      3.98 o
   0  -4  14       15.10       12.82     10.01 o
   1  -4  14        6.70        4.89      3.60 o
   2  -4  14        0.40       -1.38      2.61 o
   3  -4  14        1.65       -3.63      6.02 o
   4  -4  14        5.78        8.35      9.14 o
   5  -4  14        0.74       -1.46      4.74 o
  -3  -3  14       31.80       31.20      4.21 o
  -2  -3  14        0.59        2.04      6.20 o
  -1  -3  14        4.85        4.19      3.63 o
   0  -3  14       29.54       23.09      4.19 o
   1  -3  14       32.18       38.68      5.19 o
   2  -3  14      114.09      111.75      5.19 o
   3  -3  14        0.95       -3.41      4.44 o
   4  -3  14        1.28        2.42      3.55 o
   5  -3  14        0.54        3.40      6.14 o
  -3  -2  14        0.83        5.46      3.32 o
  -2  -2  14       23.38       33.31      7.32 o
  -1  -2  14       13.59       11.96      2.13 o
   0  -2  14       21.42       16.33      3.68 o
   1  -2  14       23.21       26.21     10.50 o
   2  -2  14       45.58       46.25      3.57 o
   3  -2  14       21.74       35.81     13.38 o
   4  -2  14        6.37        3.34      5.25 o
   5  -2  14        1.78       -1.38      3.45 o
   6  -2  14        1.03       -4.66      4.66 o
  -3  -1  14       18.91       21.77     11.62 o
  -2  -1  14        0.04       -1.80      4.76 o
  -1  -1  14        0.77        2.27      2.57 o
   0  -1  14       84.67       99.37     11.70 o
   1  -1  14        5.04        7.37      3.19 o
   2  -1  14       13.49       11.48      2.64 o
   3  -1  14       57.47       55.38      4.34 o
   4  -1  14       10.62       12.33      2.99 o
   5  -1  14        0.42       -0.48      3.09 o
   6  -1  14        0.02        6.08     11.41 o
  -3   0  14       64.13       59.52      5.25 o
  -2   0  14        0.44        3.22      4.09 o
  -1   0  14       47.16       45.82      3.86 o
   0   0  14        0.41       -2.33      4.95 o
   1   0  14        0.20       -1.92      3.87 o
   2   0  14       44.27       42.31      2.80 o
   3   0  14       81.97       86.42      4.32 o
   4   0  14       22.46       21.03      3.61 o
   5   0  14        0.37       -0.08      3.43 o
   6   0  14        0.09       -0.68      3.20 o
  -2   1  14       19.60       17.85      3.16 o
  -1   1  14       11.24       17.71      4.80 o
   0   1  14        1.49        0.08      5.41 o
   1   1  14       29.63       37.56      7.28 o
   2   1  14        8.50        9.67      2.24 o
   3   1  14        1.09       -0.11      1.39 o
   4   1  14        2.52        5.21      2.86 o
   5   1  14        4.01        0.55      3.35 o
   6   1  14        0.26        4.89      3.88 o
  -2   2  14       12.02       14.57      3.72 o
  -1   2  14       21.63       28.54      7.28 o
   0   2  14        0.15       -3.24      4.44 o
   1   2  14        1.14        4.35      5.78 o
   2   2  14      221.71      233.06      7.15 o
   3   2  14        3.28        0.97      1.52 o
   4   2  14       52.12       44.68      4.49 o
   5   2  14        3.23        0.84      3.65 o
   6   2  14        3.60        2.56      3.17 o
  -2   3  14        0.56       -2.26      4.82 o
  -1   3  14       93.04       79.09     10.91 o
   0   3  14        1.44        0.99      3.11 o
   1   3  14        0.77        6.45      4.15 o
   2   3  14       38.88       34.97      4.87 o
   3   3  14       30.04       30.51      3.05 o
   4   3  14        0.28        3.17      3.45 o
   5   3  14        5.16        3.80      3.85 o
   6   3  14        0.15       -3.25      3.25 o
   7   3  14        0.40        9.39      5.55 o
  -2   4  14        9.29       13.83      3.80 o
  -1   4  14        5.62        6.72      3.38 o
   0   4  14       59.50       59.36      6.67 o
   1   4  14        6.55        6.94      3.95 o
   2   4  14       16.76       18.60      4.30 o
   3   4  14        1.08        2.99      2.69 o
   4   4  14        0.57        2.93      2.76 o
   5   4  14        0.45        5.60      4.58 o
   6   4  14        0.56        1.29      4.20 o
  -1   5  14       15.30       11.71      3.99 o
   0   5  14       16.01        3.42      5.44 o
   1   5  14        5.58        7.75      5.72 o
   2   5  14        1.55       -0.48      3.97 o
   3   5  14        5.00        4.24      2.74 o
   4   5  14       25.74       34.21      3.36 o
   5   5  14        3.45        3.22      3.85 o
   6   5  14        2.91        1.52      4.04 o
  -1   6  14       10.30        4.06      6.59 o
   0   6  14        0.14        1.39     10.44 o
   1   6  14       16.03       18.41      4.59 o
   2   6  14       36.35       28.58      4.27 o
   3   6  14       47.58       45.93      3.44 o
   4   6  14        3.96        2.65      2.98 o
   5   6  14        6.79        2.56      2.67 o
   6   6  14        2.81        3.76      3.41 o
   0   7  14        0.05        7.51      6.87 o
   1   7  14        3.06        3.45      6.97 o
   2   7  14       32.00       27.63      7.26 o
   3   7  14        0.24        0.37      4.16 o
   4   7  14       14.28       10.26      3.37 o
   5   7  14        3.81        0.08      3.06 o
   6   7  14        0.25        1.08      4.80 o
   0   8  14        4.49        1.20      3.10 o
   1   8  14        3.26       -3.64      3.64 o
   2   8  14        1.86        3.95      4.91 o
   3   8  14       36.68       38.13      4.06 o
   4   8  14       17.18       18.34      3.75 o
   5   8  14        3.32        4.97      4.64 o
   6   8  14       17.38       13.22      3.02 o
   1   9  14       10.52       11.52      3.66 o
   2   9  14        0.22        1.04      3.98 o
   3   9  14        6.06        6.93      3.85 o
   4   9  14        0.62        3.90      3.69 o
   5   9  14        0.15       -3.08      3.08 o
   2  10  14        0.49        3.83      3.57 o
   3  10  14        0.94       -1.88      4.18 o
   4  10  14        0.18        0.65      3.51 o
   0  -6  15        4.27        2.45      4.49 o
   1  -6  15        0.03       -3.46      3.63 o
   2  -6  15        3.62        4.76      5.72 o
   3  -6  15        0.32        0.35      4.96 o
  -1  -5  15        0.11       -2.04      5.37 o
   0  -5  15        9.23       15.93      5.34 o
   1  -5  15       14.47       14.57      3.88 o
   2  -5  15        7.69        0.20      3.18 o
   3  -5  15        0.21       -8.12     12.31 o
  -1  -4  15        0.16        5.25      5.94 o
   0  -4  15        6.05       14.22      4.64 o
   1  -4  15        2.37       -4.31      5.98 o
   2  -4  15       50.64       57.70      6.65 o
   3  -4  15        6.95        8.70      4.77 o
   4  -4  15        8.60        5.09      5.88 o
  -2  -3  15        0.02       10.00      2.75 o
  -1  -3  15       10.83        5.40      4.68 o
   0  -3  15        1.13        6.25      4.07 o
   1  -3  15       14.20       13.29      6.65 o
   2  -3  15       31.94       30.00      4.80 o
   3  -3  15        8.62        1.01      3.98 o
   4  -3  15        2.50       -4.87      5.86 o
   5  -3  15        0.79        3.91      4.01 o
  -2  -2  15       78.41       76.88      6.59 o
  -1  -2  15        7.07        8.38      1.74 o
   0  -2  15       50.37       50.60      7.08 o
   1  -2  15        0.35        3.34      3.62 o
   2  -2  15       12.86       14.53      3.06 o
   3  -2  15        1.82        8.56      4.60 o
   4  -2  15       16.73       10.86      4.89 o
   5  -2  15        0.01        3.45      3.78 o
  -2  -1  15       13.59        9.51      3.77 o
  -1  -1  15        6.57        2.90      2.37 o
   0  -1  15       20.55       24.82      1.75 o
   1  -1  15        0.59        1.55      5.62 o
   2  -1  15        0.42        5.50      3.03 o
   3  -1  15       39.18       35.80     11.53 o
   4  -1  15       32.23       27.15      2.83 o
   5  -1  15        0.01       -0.37      3.06 o
  -2   0  15        7.93        7.70      3.57 o
  -1   0  15        0.05       -1.97      3.19 o
   0   0  15        9.67       10.43      2.99 o
   1   0  15       32.04       39.29      2.46 o
   2   0  15        1.01        0.70      1.29 o
   3   0  15        4.09        4.29      3.71 o
   4   0  15       20.06       28.33      7.62 o
   5   0  15        1.05        0.32      3.35 o
   6   0  15        0.14       -1.94      4.53 o
  -1   1  15        9.92        8.90      5.37 o
   0   1  15       21.49       23.25      3.41 o
   1   1  15        7.75       10.61      2.25 o
   2   1  15       76.68       81.86      4.16 o
   3   1  15        2.14        3.34      3.41 o
   4   1  15        8.65        9.94      3.28 o
   5   1  15        1.49        1.76      3.49 o
   6   1  15        0.07        6.25      4.54 o
  -1   2  15        0.57        1.62      3.12 o
   0   2  15        4.12        8.19      7.16 o
   1   2  15        3.56       -3.39      9.20 o
   2   2  15        1.28        3.04      3.73 o
   3   2  15       13.56       17.01      2.04 o
   4   2  15        1.33       -3.26      3.26 o
   5   2  15       10.40        3.63      4.10 o
   6   2  15        0.52       -0.06      5.13 o
  -1   3  15        6.62        1.79      3.53 o
   0   3  15        0.70        1.49      7.81 o
   1   3  15        8.07       12.16      5.62 o
   2   3  15       39.86       31.38      3.64 o
   3   3  15        1.60       -1.76      2.17 o
   4   3  15        0.04        2.60      2.99 o
   5   3  15        0.04       -4.25      4.25 o
   6   3  15        0.83       -3.79      4.08 o
  -1   4  15        0.32        1.87      3.60 o
   0   4  15       15.07       27.94      4.73 o
   1   4  15       11.92       10.54     14.37 o
   2   4  15        0.88        0.64      3.60 o
   3   4  15       30.86       32.06      3.49 o
   4   4  15       10.39        5.38      2.47 o
   5   4  15       13.20        5.51      4.10 o
   6   4  15        0.13        0.01      3.92 o
   0   5  15       12.51       10.28      5.06 o
   1   5  15        1.54        4.92      3.98 o
   2   5  15        7.46        7.70      6.26 o
   3   5  15       41.94       36.77      3.39 o
   4   5  15       13.16       14.00      3.16 o
   5   5  15        0.18        7.43      3.94 o
   6   5  15        1.67       -4.65      4.65 o
   0   6  15        1.09       -1.87      6.24 o
   1   6  15       28.11       23.95      8.27 o
   2   6  15        7.17        7.60      5.89 o
   3   6  15        3.08        2.53      3.26 o
   4   6  15        0.00        0.18      3.17 o
   5   6  15        9.24        6.59      2.79 o
   1   7  15        0.07       -0.43      6.10 o
   2   7  15        7.22        9.74      4.62 o
   3   7  15        4.70        5.16      2.93 o
   4   7  15        7.34        5.93      3.87 o
   5   7  15        1.42        3.92      5.17 o
   2   8  15        6.51        9.79      4.18 o
   3   8  15        1.91        3.07      3.22 o
   4   8  15       17.95        5.55      7.70 o
   0  -4  16        8.58       11.59      4.90 o
   1  -4  16        2.41       -2.82      4.18 o
   2  -4  16       14.47       16.00      5.47 o
   3  -4  16        2.07       -2.66      5.70 o
   0  -3  16        0.84       -3.66      5.84 o
   1  -3  16        0.06        2.63      3.85 o
   2  -3  16        8.90        7.73      3.45 o
   3  -3  16        3.08        0.91      5.33 o
   0  -2  16        2.91        2.44     10.26 o
   1  -2  16       17.94       18.68      4.40 o
   2  -2  16        6.06        7.75      2.95 o
   3  -2  16        0.45       -1.05      4.86 o
   4  -2  16        6.45       -4.88      6.55 o
   0  -1  16       25.12       38.01      8.62 o
   1  -1  16        2.48       -2.10      3.03 o
   2  -1  16       22.62       26.64      3.92 o
   3  -1  16        0.62        3.76      4.40 o
   4  -1  16       17.11       11.37      9.73 o
   0   0  16        0.73       -0.11      4.54 o
   1   0  16       20.62       16.89      2.37 o
   2   0  16        4.40        5.66      1.34 o
   3   0  16        3.26        1.84      2.15 o
   4   0  16        7.34        7.29      2.96 o
   5   0  16       10.50        7.72     11.19 o
   0   1  16        0.67       -1.40      2.54 o
   1   1  16        0.26        0.70      2.18 o
   2   1  16       18.74       19.37      5.33 o
   3   1  16        1.07       -1.63      1.63 o
   4   1  16        0.30        1.16      3.55 o
   5   1  16        0.17       -3.05      3.05 o
   0   2  16       24.53       22.87      3.97 o
   1   2  16        4.42        8.00      2.71 o
   2   2  16        0.01        1.59      3.20 o
   3   2  16        0.01        1.49      2.41 o
   4   2  16       35.47       33.74      4.14 o
   5   2  16        0.95        3.27      3.60 o
   0   3  16        0.68        3.34      3.61 o
   1   3  16       21.39       28.11      6.43 o
   2   3  16        0.33       -2.53      2.53 o
   3   3  16        0.01        0.41      2.32 o
   4   3  16        5.09        9.04      3.06 o
   5   3  16        0.16       -6.33      6.33 o
   1   4  16        5.75       -3.04      4.43 o
   2   4  16        3.32        5.69      3.78 o
   3   4  16        5.58       -1.07      2.79 o
   4   4  16        0.11        1.27      1.74 o
   5   4  16        0.08        5.81      4.27 o
   1   5  16        2.44        4.79      5.23 o
   2   5  16        3.03       -0.44      3.28 o
   3   5  16        3.65        9.85      3.65 o
   4   5  16        0.04        0.41      2.78 o
   5   5  16        0.01        4.01      4.48 o
   2   6  16        4.65       11.19     14.58 o
   3   6  16        5.31        9.36      4.08 o
   4   6  16       10.36        6.72      2.92 o
   2   0  17        0.01       -1.99      4.20 o
   3   0  17        3.25        2.42      1.26 o
   2   1  17        1.18        2.69      2.78 o
   3   1  17        6.80        4.44      3.20 o
   2   2  17        0.03       -1.62      3.87 o
   3   2  17        5.82        8.00      2.14 o
 
